# Supplementary material for: Cytokinin‐induced promotion of root meristem size in the fern Azolla supports a shoot‐like origin of euphyllophyte roots
Source: New Phytol. 2015 Sep 11;209(2):705–20. doi: 10.1111/nph.13630 (PMC5049668; doi:10.1111/nph.13630)
Supplement: Supplementary file 2 — Table S1 Overview of the RNAseq analysis Table S2 Annotations and expression values of the Azolla filiculoides root tip transcriptome Table S3 Oligonucleotides used for two‐step qRT‐PCR Table S4 Sequences used for the alignment of land plant expansins Table S5 Known developmental regulators expressed in Azolla root tips Table S6 Significantly regulated contigs upon auxin and cytokinin treatment and GOterm enrichment analysis depicted in Figs 5 and 7 [file NPH-209-705-s002.xlsx]

## Sheet: Table S1
Supporting Information Tables S1–S6
Table S1 Overview of the RNAseq analysis
For each treatment (mock, IAA, CK) triplicates (replicate A–C) were sequences.
RNAseq of Azolla filiculoides root tips
		Mock control				IAA treatment				CK treatment
		Replicate A	Replicate B	Replicate C		Replicate A	Replicate B	Replicate C		Replicate A	Replicate B	Replicate C		total
Obtained reads (paired end)		30561892	29413543	30745826		30514863	29797051	28896771		30048689	29682379	31205310		270866324
Total bases		6112378400	5882708600	6149165200		6102972600	5959410200	5779354200		6009737800	5936475800	6241062000		54173264800
GC		44.97%	44.61%	44.51%		44.71%	44.82%	44.66%		44.65%	44.90%	44.38%		44.69%
Filtered reads (paried end)		29650523	28405555	29839013		29523832	28931971	28076472		29195443	28838704	29760587		262222100
Assembled contigs		-	-	-		-	-	-		-	-	-		190000
Contigs ≥300 bp		-	-	-		-	-	-		-	-	-		153400
Contigs supported by ≥150 reads		-	-	-		-	-	-		-	-	-		36091
Length of assembly in nt		-	-	-		-	-	-		-	-	-		57104847
Longest contig length in nt		-	-	-		-	-	-		-	-	-		14568
N50 in nt		-	-	-		-	-	-		-	-	-		1450
Average contig length in nt		-	-	-		-	-	-		-	-	-		1750.9823
contig GC		-	-	-		-	-	-		-	-	-		40.80%
Maximal read count for a contig		149650	122568	126523		157518	116970	108675		126108	138351	105487		149650

## Sheet: Table S2
Table S2 Annotations and expression values of the Azolla filiculoides root tip transcriptome
For all 36,091 obtained contigs, expression values are shown in reads per kilobase of exon per million reads mapped (RPKM) and the number of total reads per library sequenced. For each treatment (Mock, IAA, CK) three libraries, each representing a biological replicate, were sequenced. Further, the best BLASTx hit and respective e value against the peptide release of TAIR10 is shown.
								Mock RPKM						IAA RPKM						CK RPKM						Mock total reads						IAA total reads						CK total reads
Contig ID		Best TAIR hit		e value		Replicate A		Replicate B		Replicate C		Replicate A		Replicate B		Replicate C		Replicate A		Replicate B		Replicate C		Replicate A		Replicate B		Replicate C		Replicate A		Replicate B		Replicate C		Replicate A		Replicate B		Replicate C		Total reads
AzfiRT00001		not available				7661.759352		3215.625429		892.8846297		3119.215702		4597.855713		3977.370777		3413.669582		4213.055194		2149.160914		1269554		514936		148533		506343		742014		615015		564317		682515		353618		5396845
AzfiRT00002		AT2G45960.1		6.1014E-164		3912.031499		2851.350104		2656.26836		4203.190558		3139.540008		3044.306059		3304.374634		3388.406772		2601.3653		149650		105412		102012		157518		116970		108675		126108		126725		98814		1091884
AzfiRT00003		AT4G01470.1		2.4898E-100		2946.997065		3350.265883		3329.138407		2892.901372		2847.804063		2769.145422		3230.57771		3738.154325		2806.231449		111561		122568		126523		107286		104997		97824		122009		138351		105487		1036606
AzfiRT00004		AT3G17390.1		0		1313.903994		1075.962974		1100.903693		1432.728702		1292.929559		1200.058559		1349.323929		1212.148343		1051.911123		93334		73865		78511		99705		89451		79551		95625		84183		74199		768424
AzfiRT00005		AT5G17920.2		0		1071.900466		1015.605177		1044.035529		1156.795699		942.2582551		1104.328453		1186.794346		1034.033999		1091.184664		75210		68867		73543		79516		64391		72308		83076		70933		76026		663870
AzfiRT00006		AT5G60390.3		0		1559.615868		1576.691844		1797.420072		1585.676614		1602.181121		1783.90443		1559.267638		1522.515925		1632.897966		72346		70682		83705		72059		72384		77221		72160		69048		75214		664819
AzfiRT00007		AT4G28390.1		3.66E-155		1508.703399		1602.034791		1619.898066		1482.798851		1610.64121		1558.501458		1611.507542		1509.372688		1544.51899		71748		73628		77339		69082		74600		69164		76457		70177		72936		655131
AzfiRT00008		AT3G02470.4		5.067E-112		679.5861277		710.656819		681.7934883		713.0459172		793.458456		762.9054703		629.0576406		770.6641956		601.9171354		71584		72343		72099		73581		81401		74991		66106		79365		62958		654428
AzfiRT00009		AT5G42500.1		1.74422E-13		2109.977181		1442.893873		1483.375659		2588.537129		1663.452176		1592.562108		2342.798234		1997.937437		1387.894905		70376		46510		49671		84582		54037		49569		77958		65151		45967		543821
AzfiRT00010		AT5G37600.1		0		1113.031803		1185.516155		1015.975606		1203.617824		1214.813328		1010.530296		1170.255452		1134.861021		997.1385767		70040		72096		64184		74200		74453		59341		73468		69819		62307		619908
AzfiRT00011		AT4G35100.2		2.5333E-145		1171.868041		697.9571724		645.8466252		1308.422041		958.4773693		833.833969		1055.877214		884.9865506		652.5577727		63366		36473		35060		69311		50477		42075		56960		46785		35038		435545
AzfiRT00012		AT5G13930.1		6.5883E-120		1292.26116		1237.215708		1177.18734		1062.765608		1075.673911		1001.627455		1044.698264		1273.128801		989.265666		61487		56891		56232		49539		49848		44474		49591		59224		46740		474026
AzfiRT00013		AT5G62670.1		0		642.8913293		652.6188872		678.0383089		628.9781214		555.7370341		623.2993014		720.1681742		629.3403424		650.714723		60763		59611		64337		58239		51157		54975		67907		58154		61071		536214
AzfiRT00014		AT3G16240.1		2.61599E-82		2963.177596		2435.555403		2404.131083		3563.839837		3174.318686		2745.271005		2743.356943		2866.205411		2559.462799		58003		46074		47245		68342		60517		50147		53574		54852		49749		488503
AzfiRT00015		AT4G24690.1		8.65913E-50		808.3297324		769.1565453		607.3219652		803.3829943		985.3791971		786.1424417		846.4362389		858.1103457		664.6683434		57762		53117		43569		56241		68579		52423		60343		59950		47163		499147
AzfiRT00016		AT5G39320.1		0		1102.800789		997.9556688		1082.706508		1110.414651		1060.838837		988.927214		1175.414285		1130.924522		911.8315338		57245		50063		56423		56468		53632		47904		60871		57394		47000		487000
AzfiRT00017		AT2G30870.1		3.14051E-70		2252.652578		2116.393034		1639.058049		2341.824978		2428.861758		1686.454287		2025.121386		2164.035959		1249.895756		50370		45734		36794		51299		52895		35190		45176		47308		27752		392518
AzfiRT00018		AT4G02890.4		0		1819.149125		1745.657592		1536.76126		1963.214805		2076.082398		1823.085674		2174.062483		1900.282413		1601.227412		47147		43723		39985		49846		52404		44092		56213		48150		41208		422768
AzfiRT00019		AT1G56070.1		0		603.4763335		597.2039033		689.226952		617.9469946		565.8873554		684.9595683		643.8816093		608.8928453		616.9357314		46921		44874		53799		47069		42852		49698		49945		46285		47631		429074
AzfiRT00020		AT5G17920.2		0		659.7329464		541.3126666		591.0976542		708.8902767		599.7050401		626.2942551		712.1572057		595.0303046		612.1567886		46602		36953		41918		49056		41258		41284		50187		41093		42938		391289
AzfiRT00021		AT1G50010.1		0		814.2784486		819.0854393		827.8918799		935.3864585		873.208149		807.955613		954.6415415		802.9733684		821.6141093		46096		44811		47051		51875		48144		42682		53915		44441		46185		425200
AzfiRT00022		AT3G23810.1		0		1571.741045		1477.234871		1585.196647		1676.92401		1528.445439		1704.975455		1663.708115		1605.007679		1493.505644		45817		41616		46391		47889		43394		46380		48384		45742		43231		408844
AzfiRT00023		AT3G16240.1		2.55259E-80		2231.41225		2012.191554		2058.339423		2491.928426		2638.062731		2582.512215		2162.639261		2941.171911		1872.486849		44567		38839		41272		48758		51316		48133		43092		57431		37136		410544
AzfiRT00024		AT1G10630.1		7.7116E-125		992.3164792		765.0476006		634.1229622		914.9206536		1141.496927		692.3458889		818.2726101		815.5549287		749.9396859		42131		31391		27029		38055		47202		27431		34660		33853		31617		313369
AzfiRT00025		AT3G15351.3		0.0236417		971.9888583		656.5529758		726.9361287		1028.151185		874.0776866		861.2504098		1189.797134		962.1639716		638.1835414		41413		27034		31094		42915		36271		34243		50574		40079		27000		330623
AzfiRT00026		AT4G32410.1		0		256.3455853		255.9899121		250.1273007		269.0677137		243.5191363		267.801781		302.7520671		259.2747659		243.7536207		40060		38661		39242		41193		37064		39054		47201		39613		37825		359913
AzfiRT00027		AT5G42500.1		7.38763E-14		251.037351		362.7555657		286.0527617		281.7667871		343.779129		254.9089575		288.3153612		345.0185748		278.3773265		38169		53303		43664		41970		50908		36168		43734		51287		42029		401232
AzfiRT00028		AT5G43350.1		0		598.0932532		722.6459017		729.6283778		562.0221533		782.2683101		649.1902788		692.1259556		970.2047093		514.4361115		38038		44416		46586		35017		48455		38529		43915		60326		32488		387770
AzfiRT00029		AT4G13930.1		0		543.4399494		503.2365017		502.9752515		499.7190323		454.118465		478.5903109		462.1482692		485.4057465		441.8017226		37306		33386		34664		33607		30362		30659		31651		32578		30116		294329
AzfiRT00030		AT1G63220.1		7.39207E-24		692.3259382		756.4418647		703.0817122		758.4363065		875.3308666		749.4858064		784.2846148		751.2515114		752.9203557		36661		38711		37377		39345		45144		37036		41433		38893		39590		354190
AzfiRT00031		AT5G08680.1		0		637.5847082		668.3093966		699.406097		674.1039892		719.7063704		727.9320551		688.9812686		719.2260295		643.9244155		36030		36498		39679		37319		39611		38387		38843		39736		36133		342236
AzfiRT00032		AT5G20950.2		0		618.1825225		472.0796271		524.1837937		648.6641421		618.4697728		542.134453		759.3332245		572.5081523		540.2198342		35933		26519		30589		36938		35013		29407		44034		32535		31181		302149
AzfiRT00033		not available				802.1783089		732.255207		706.7874836		868.6224299		884.4107755		809.0945123		1088.767975		1142.503868		624.1559007		35834		31612		31697		38013		38478		33728		48522		49897		27686		335467
AzfiRT00034		AT5G49730.1		6.13662E-86		483.3467778		486.5660671		451.2884664		794.4271474		407.3716797		470.5683534		893.3078633		601.3295747		495.9995562		35513		34549		33288		57182		29151		32264		65480		43195		36187		366809
AzfiRT00035		AT5G53370.1		1.87761E-91		543.6058731		403.9275383		433.6941856		577.4539305		446.4025463		462.6957603		715.4330662		547.0470513		394.0320604		35438		25448		28384		36879		28343		28148		46530		34866		25507		289543
AzfiRT00036		AT1G23730.1		2.36978E-39		663.6599602		651.4100721		544.4526678		707.7463505		744.5038546		572.6375585		897.0344093		692.4587723		564.7552154		33839		32099		27870		35353		36972		27247		45631		34519		28594		302124
AzfiRT00037		AT3G23810.1		2.7701E-108		973.6794829		937.4214904		1008.0762		1055.863485		1078.090675		1060.215746		1024.613958		1012.885972		951.8732539		33808		31456		35140		35916		36458		34353		35493		34384		32819		309827
AzfiRT00038		AT2G16850.1		6.87754E-91		1815.799184		1466.437571		1409.387733		2009.466791		1649.186399		1581.069507		1583.399418		1681.547363		1322.593005		33737		26331		26289		36576		29843		27413		29350		30545		24401		264485
AzfiRT00039		AT5G44790.1		0		196.3099363		200.9887841		173.6272426		208.8826811		186.4148473		195.1152935		181.6730702		198.7001032		167.5859931		32802		32456		29126		34193		30337		30424		30285		32460		27806		279889
AzfiRT00040		AT5G60520.1		5.6081E-106		916.7511938		588.8699545		639.2199276		1266.284726		726.0849341		708.5310106		1109.063134		918.5677793		648.8762937		32561		20213		22793		44061		25117		23484		39299		31897		22885		262310
AzfiRT00041		AT1G22410.1		0		374.4559416		383.2850824		412.0508824		367.8801681		404.4698499		381.8200637		337.7830246		393.0301228		348.1074787		31033		30698		34283		29868		32647		29529		27928		31845		28647		276478
AzfiRT00042		AT2G01140.1		0		689.6477289		764.5794187		809.9459746		630.6464265		716.5000418		676.5935526		720.8717316		693.6853306		680.0752393		31013		33228		36566		27783		31381		28393		32341		30498		30368		281571
AzfiRT00043		AT2G36530.1		0		602.3388459		826.8145586		898.8063437		604.2852434		794.9943137		787.4478379		703.0055966		697.1499152		783.078362		30982		41100		46413		30450		39826		37797		36075		35058		39996		337697
AzfiRT00044		AT1G26560.1		4.6676E-123		372.5036593		361.9957168		452.7966085		379.6335241		329.5901829		413.60543		377.875651		330.5659775		380.4770753		30899		29019		37707		30850		26627		32016		31271		26808		31339		276536
AzfiRT00045		AT1G09430.1		0		548.9043716		606.9894232		606.0591675		548.1953239		616.1266207		570.4783525		583.3074523		559.9777704		614.1102185		30691		32799		34020		30028		33552		29766		32538		30611		34096		288101
AzfiRT00046		AT3G28860.1		0		175.1907635		177.7912554		168.7170897		173.5532845		169.0372087		181.5516005		164.8189063		186.1565889		157.522242		30515		29928		29503		29615		28676		29510		28641		31701		27245		265334
AzfiRT00047		AT5G01750.2		4.59812E-42		1006.628552		928.2942907		988.6339037		1376.95482		1742.678513		1549.486868		863.5770722		1152.118849		935.3348383		29544		26330		29130		39591		49814		42438		25286		33059		27259		302451
AzfiRT00048		AT5G02500.1		0		449.3908457		565.2656109		572.2142814		462.4392815		518.6696835		396.5531029		479.9761072		574.6904306		351.009625		29229		35531		37364		29466		32856		24069		31145		36544		22670		278874
AzfiRT00049		AT5G60390.3		0		667.9447381		783.4375749		973.0936402		625.8216791		665.741197		784.4921624		591.3177441		687.5813122		832.8113677		29007		32880		42425		26625		28158		31792		25619		29193		35913		281612
AzfiRT00050		AT1G77590.1		0		373.2193026		350.9245468		348.7144826		397.5887193		394.4828773		372.2997286		442.0672607		373.8916347		350.7632387		28879		26242		27089		30139		29729		26883		34126		28285		26951		258323
AzfiRT00051		AT1G36160.2		0		154.1153746		159.2102122		164.0369188		124.6009194		121.9836799		140.8907201		154.0110819		138.6649757		151.5904438		28776		28729		30749		22792		22183		24549		28689		25313		28106		239886
AzfiRT00052		AT1G17810.1		3.37683E-09		1448.368176		1400.306094		1457.106416		1767.08513		2054.116627		1801.217092		1533.982666		1974.295762		1197.866223		28027		26187		28307		33499		38713		32526		29614		37351		23017		277241
AzfiRT00053		AT4G34110.1		0		241.5474881		258.7907393		272.8125679		264.820654		232.5586078		262.1769225		224.4507234		264.2725809		267.3225531		27480		28453		31159		29515		25768		27834		25475		29394		30199		255277
AzfiRT00054		AT2G20140.1		0		319.2393511		348.5636377		362.41496		352.7780181		348.0132359		351.6685766		344.4418045		335.8574373		335.4098104		27378		28889		31203		29639		29068		28144		29470		28160		28563		260514
AzfiRT00055		AT2G37130.1		1.2689E-99		714.7909538		982.6276697		1106.96753		778.5158215		935.0828394		911.4990449		865.333788		889.7742703		1052.320167		27059		35949		42070		28872		34476		32200		32681		32931		39557		305795
AzfiRT00056		AT1G11910.1		0		433.7329747		398.7846546		363.4312013		489.6158865		456.4013398		433.5827445		454.3433816		444.4183913		403.4558679		26765		23782		22515		29599		27430		24968		27971		26812		24722		234564
AzfiRT00057		AT4G22080.1		2.7844E-133		506.1669958		504.8329864		590.1868379		513.2012327		502.4543984		543.7738056		515.6088911		521.5581609		611.2624886		26627		25665		31169		26448		25743		26694		27060		26824		31930		248160
AzfiRT00058		AT3G10340.1		0		363.641694		350.6840035		375.2112525		304.0637878		309.2400158		305.1409067		323.4011518		408.7536699		290.9040017		26537		24732		27489		21738		21979		20780		23545		29163		21080		217043
AzfiRT00059		AT1G15690.1		0		359.109955		399.6520996		454.777464		331.3480836		322.0264098		370.524449		339.1434232		361.4769646		390.0290518		26376		28368		33534		23842		23036		25396		24851		25957		28446		239806
AzfiRT00060		AT3G06650.1		0		406.6647004		474.6264459		512.9049588		355.5942687		405.726996		417.1996125		424.8490504		401.8294758		445.4588872		26359		29731		33376		22580		25613		25235		27473		25464		28671		244502
AzfiRT00061		AT5G05170.1		0		262.6292929		251.9339079		232.3835797		265.3038874		221.6616062		246.9474248		298.5922066		257.0674569		227.1670969		26351		24429		23408		26078		21661		23122		29889		25217		22633		222788
AzfiRT00062		AT2G19390.1		1.08813		1351.317094		1210.242319		971.4189522		1633.924003		1449.878673		1170.918333		1228.189675		1466.375768		1171.576319		25544		22109		18435		30258		26693		20655		23162		27100		21991		215947
AzfiRT00063		AT2G39010.1		1.69973E-56		1290.156252		1074.541657		1034.035327		1478.10386		1407.9601		1181.365929		1218.727024		1263.084883		1053.686873		25511		20534		20527		28633		27115		21799		24042		24418		20689		213268
AzfiRT00064		AT5G56000.1		0		657.9099754		689.5937289		703.3011197		725.9679642		719.4152601		688.0850711		730.3360147		689.2578791		586.3056758		25233		25560		27080		27277		26873		24627		27945		25845		22329		232769
AzfiRT00065		AT5G28540.1		0		326.1872446		407.3062331		333.769553		272.9032977		265.8837168		235.1715462		243.9786356		260.0063497		253.0278173		24899		30047		25578		20408		19767		16752		18580		19404		19179		194614
AzfiRT00066		AT5G12860.1		0		383.1573448		364.1124485		341.4531784		349.0372059		300.05795		318.2929534		316.5386626		359.6667747		282.7964187		24578		22572		21989		21934		18746		19053		20257		22556		18013		189698
AzfiRT00067		AT1G56340.2		1.0978E-180		571.3778616		717.7842442		793.7224865		593.9668921		687.9711322		692.2233735		584.0409865		565.7037228		764.6920808		23378		28382		32603		23808		27415		26430		23840		22629		31068		239553
AzfiRT00068		AT3G02470.4		3.8213E-115		334.9990891		169.4163947		169.1241885		263.7395196		207.443819		174.4119283		377.6323009		237.7172821		180.1096808		22822		11154		11567		17602		13764		11088		25666		15833		12184		141680
AzfiRT00069		AT5G19100.1		3.92082E-13		424.2571191		389.0419686		431.5315674		423.5246216		469.1538281		435.2855844		498.1176176		466.734944		334.7182513		22698		20115		23178		22198		24446		21732		26587		24413		17782		203149
AzfiRT00070		AT5G41480.1		2.84827		434.2888512		457.0883399		436.7565201		487.2055236		493.4768003		446.702259		444.8182724		416.7726481		388.4758939		22619		23007		22837		24859		25032		21711		23113		21222		20091		204491
AzfiRT00071		AT4G05050.3		3.1523E-128		1114.681069		1023.394926		803.7080946		1208.203619		1257.846587		968.0115823		1242.214352		1134.683981		844.0555759		22568		20024		16336		23964		24803		18289		25091		22460		16969		190504
AzfiRT00072		AT2G21100.1		0.000751665		751.2213198		974.7801922		901.6384933		825.0638485		898.7326654		700.5614019		812.5339825		958.6691214		808.0660769		22459		28164		27062		24165		26169		19545		24235		28021		23989		223809
AzfiRT00073		AT1G19610.1		5.14395E-08		1059.894058		1171.263368		1073.08741		1332.60356		1439.795351		1071.692866		1398.474876		1048.08839		1088.129288		22276		23790		22642		27438		29472		21019		29323		21536		22709		220205
AzfiRT00074		AT3G01280.1		1.1938E-92		577.3641013		624.7104411		667.1568281		608.6546656		612.3628658		625.3472361		596.7098442		618.0558038		614.4242721		22072		23080		25605		22795		22800		22309		22758		23100		23324		207843
AzfiRT00075		AT1G02520.1		0		201.1626275		188.1912247		177.372035		188.9878097		175.560313		186.1595679		205.4010849		183.2651308		164.5275438		22065		19949		19532		20308		18755		19055		22477		19653		17920		179714
AzfiRT00076		AT5G03340.1		0		299.1286749		306.7972807		311.9821386		306.1976502		300.0628747		309.6918965		319.4178298		296.3638532		275.4660381		22030		21836		23067		22092		21523		21284		23469		21339		20145		196785
AzfiRT00077		AT3G12120.2		3.8504E-176		534.0886493		476.0170685		465.2821814		626.1168389		559.9296761		546.9160563		558.8256247		489.0664967		472.0728165		22025		18971		19263		25295		22489		21047		22991		19718		19331		191130
AzfiRT00078		AT5G27540.2		0		187.7385971		127.2137143		133.4978622		218.034885		203.9097666		177.0634191		174.4747665		200.8499659		113.782951		21872		14323		15614		24885		23137		19250		20279		22877		13163		175400
AzfiRT00079		AT5G61790.1		3.4304E-167		366.263053		445.8409561		396.3638496		322.80842		329.0126606		309.1306016		303.8598739		306.6604987		326.9980064		21645		25463		23516		18689		18937		17048		17915		17718		19189		180120
AzfiRT00080		AT3G15020.1		1.9272E-179		546.1309442		560.5063578		605.2210456		534.4566339		530.6928675		584.0292292		546.4428512		558.7613265		589.5515843		21367		21193		23772		20485		20222		21323		21329		21373		22904		193968
AzfiRT00081		AT2G21660.2		1.80537E-39		698.6998606		752.0563105		856.315834		952.7644822		838.6816362		868.0932383		809.3080239		829.3954728		876.8926303		21358		22217		26279		28532		24969		24763		24681		24787		26617		224203
AzfiRT00082		AT2G30490.1		0		323.1344308		354.0211238		366.6355409		294.6343442		324.1768969		315.1214163		342.2505862		409.0529171		329.3755781		21210		22457		24160		18946		20724		19302		22412		26250		21468		196929
AzfiRT00083		AT4G02800.1		4.70379		492.2733809		666.7748045		612.1435876		674.3960002		662.4879565		515.2503094		716.2428311		753.8980422		511.3146935		21023		27519		26245		28215		27555		20534		30516		31477		21683		234767
AzfiRT00084		AT3G09640.2		1.0707E-136		688.4764569		674.4555529		616.4442095		761.1415826		762.1170966		645.8690654		714.1046505		698.0511894		643.1361789		20840		19730		18733		22571		22468		18244		21565		20658		19331		184140
AzfiRT00085		AT4G01470.1		6.33869E-15		1492.751499		1254.22258		1220.989275		1862.372916		1490.449459		1414.012028		1418.467039		1423.487235		1320.26549		20829		16913		17104		25458		20255		18412		19746		19419		18293		176429
AzfiRT00086		AT4G28025.2		8.79669E-16		259.5140879		119.6695537		27.97729983		164.5549146		216.175169		197.8911154		201.4739702		232.7856068		85.83962327		20752		9248		2246		12891		16836		14767		16073		18199		6816		117828
AzfiRT00087		AT3G02470.4		3.52502E-96		243.3074879		231.3441985		230.1983841		215.9454486		213.0118036		194.1182738		228.2763211		200.5373834		154.3383256		20037		18412		19032		17422		17085		14918		18755		16146		12621		154428
AzfiRT00088		AT5G10980.1		4.66572E-87		379.8781024		413.3486391		414.4628822		443.5828194		427.2833585		418.8463542		381.3626444		429.0171223		452.2888591		19993		21024		21899		22871		21902		20571		20024		22075		23637		193996
AzfiRT00089		AT2G21130.1		6.59815E-94		686.9479737		725.7122404		852.1670926		667.797351		750.3367465		773.767545		662.9699912		752.148668		780.4101701		19854		20270		24726		18908		21121		20869		19116		21253		22397		188514
AzfiRT00090		AT5G42500.1		1.43543E-05		800.26867		754.938836		797.7362952		806.2507525		687.8471704		715.1667685		791.0253479		878.7454376		661.7707737		19825		18074		19840		19567		16596		16533		19550		21283		16279		167547
AzfiRT00091		AT2G05710.1		0		226.1253917		230.3813785		226.3721948		226.8328326		224.2607719		232.0252604		227.7514864		232.9937366		218.2020842		19685		19382		19784		19345		19014		18849		19780		19830		18862		174531
AzfiRT00092		AT3G15730.1		0		135.4932111		131.3824737		137.4816373		152.5378825		132.0984877		136.7145114		131.90642		137.9791495		130.6356399		19125		17922		19482		21093		18160		18008		18575		19041		18310		169716
AzfiRT00093		AT1G75290.1		1.0407E-114		595.6229812		626.2929995		856.5039404		545.6796875		599.4199462		667.7837217		467.1213587		523.6301307		690.7350762		19096		19405		27568		17139		18717		19979		14941		16413		21990		175248
AzfiRT00094		AT1G09780.1		0		414.5127497		416.943508		399.8493909		444.9006733		487.0552197		440.493319		451.4579464		441.0334928		372.7979711		19094		18561		18491		20077		21851		18935		20747		19862		17052		174670
AzfiRT00095		AT4G37870.1		0		206.4794702		175.038291		166.2021141		151.1326445		186.7211583		155.5911984		163.0690375		151.9008779		177.1623521		18817		15416		15206		13493		16573		13232		14826		13534		16032		137129
AzfiRT00096		AT5G05270.2		2.16225E-31		512.6159819		478.1115813		549.8300119		506.7682338		462.0271624		496.4709181		408.5060895		395.1071344		518.4897928		18564		16733		19990		17979		16296		16778		14759		13989		18645		153733
AzfiRT00097		AT5G07350.2		0		205.1182865		214.5348531		222.1845753		209.7037769		202.6676076		220.9664727		236.7100965		206.6354536		213.1057438		18545		18745		20167		18574		17846		18643		21351		18265		19132		171268
AzfiRT00098		AT1G34760.1		4.7038E-142		491.4024969		518.0870635		511.6345535		515.0752817		541.2398948		531.1779971		510.4286734		497.7271432		476.8936443		18468		18817		19304		18964		19811		18629		19138		18288		17797		169216
AzfiRT00099		AT2G44160.1		0		314.5292317		339.6098486		358.124306		323.647623		300.1214575		338.4271483		328.5653997		310.7572803		331.7836255		18353		19151		20979		18501		17056		18428		19127		17728		19224		168547
AzfiRT00100		AT3G62270.1		0		218.5141714		202.9468469		207.8720292		229.3500888		207.4211983		209.023429		201.9537291		194.6037999		209.9235197		18305		16430		17482		18822		16923		16340		16878		15938		17462		154580
AzfiRT00101		AT5G64030.1		0		214.9325814		205.3537065		224.9246657		209.7173603		191.0557499		197.6380328		237.5517679		205.314621		194.0191938		18160		16768		19079		17359		15722		15583		20024		16960		16278		155933
AzfiRT00102		AT2G26080.1		0		187.6275963		204.8555162		183.5045255		194.2451999		181.703355		179.7913593		191.0329032		185.2934614		184.2992601		18149		19150		17820		18407		17118		16229		18435		17523		17702		160533
AzfiRT00103		AT4G36130.1		1.1195E-154		555.2743801		528.8928837		625.7483409		515.116989		502.0968006		581.58319		445.1479175		508.6785531		606.8733226		18051		16616		20422		16405		15897		17643		14437		16167		19590		155228
AzfiRT00104		AT5G24090.1		2.35926E-55		670.4109897		393.4960328		328.2190332		560.6350192		613.4792884		418.3916376		595.74609		557.4086713		339.9130622		17892		10149		8794		14658		15946		10420		15862		14544		9008		117273
AzfiRT00105		AT5G17920.2		0		223.4275122		225.3963017		235.3688546		227.9377812		186.5932303		233.222315		258.6647384		228.5433673		218.8107543		17833		17386		18860		17823		14505		17371		20597		17834		17342		159551
AzfiRT00106		AT5G09810.1		0		413.1768252		418.6211306		417.4727745		456.9480962		408.879714		426.5632962		467.9529953		423.9100629		394.6101564		17604		17237		17857		19073		16967		16960		19891		17658		16695		159942
AzfiRT00107		AT3G17390.1		1.2976E-180		807.6998355		867.969895		834.2035446		847.0106248		779.1746734		714.6887596		891.0786676		854.0190541		737.7670901		17518		18193		18164		17997		16459		14465		19281		18109		15889		156075
AzfiRT00108		AT4G31990.2		0		324.4996779		343.061875		358.5622105		293.5389022		306.5156028		322.3990066		312.4373533		315.1636404		355.805519		17143		17515		19017		15192		15771		15894		16467		16278		18665		151942
AzfiRT00109		AT1G20330.1		0		234.8510225		216.8182967		225.2885682		275.1799937		250.01412		240.9397797		248.8692316		234.3221118		234.3637873		17080		15239		16449		19606		17709		16352		18057		16661		16925		154078
AzfiRT00110		AT1G79320.1		4.3469E-124		453.6524043		469.4438944		451.2621279		600.224128		620.4201468		529.9921542		578.0864009		515.6711402		440.4513798		16959		16960		16936		21982		22589		18489		21560		18847		16350		170672
AzfiRT00111		AT1G51980.1		1.4694E-154		310.2462523		331.7703305		348.7666109		315.2773579		325.2562351		345.75618		338.765648		325.8054541		344.213819		16853		17417		19020		16778		17208		17527		18359		17303		18567		159032
AzfiRT00112		AT4G39090.1		1.2082E-147		393.0989909		313.609486		283.6805974		438.365499		389.6943989		347.4158702		403.7282344		368.5728555		328.8593896		16729		12898		12120		18276		16152		13797		17141		15335		13897		136345
AzfiRT00113		AT3G13772.1		0		110.5311897		122.0783996		128.627729		112.953885		103.2426543		115.6056296		113.407793		112.4744021		116.136922		16726		17853		19541		16745		15216		16325		17121		16640		17451		153618
AzfiRT00114		AT5G03300.1		0		401.1850521		440.8343891		479.2768304		415.2637878		434.7829902		450.2138447		379.1077747		390.5989315		474.8874042		16664		17696		19986		16898		17589		17451		15710		15862		19587		157443
AzfiRT00115		AT3G12580.1		0		350.3926525		325.2161205		263.2305166		356.9749352		321.6813818		228.5329722		308.689314		347.4596143		169.4619081		16550		14845		12482		16518		14798		10073		14546		16045		7948		123805
AzfiRT00116		AT1G03870.1		3.91889E-16		829.2947134		791.2768952		639.8590487		901.4355878		851.7393482		600.6910524		964.3168344		1108.529578		420.1135062		16460		15178		12750		17528		16465		11126		19095		21511		8280		138393
AzfiRT00117		AT4G34450.1		0		126.1891278		160.490791		154.2488298		117.2890345		129.9197581		136.4583983		126.8401251		135.7615779		145.4889765		16437		20203		20171		14967		16482		16587		16483		17289		18818		157437
AzfiRT00118		AT5G19990.1		0		205.3822777		203.1898875		208.1622443		244.537396		219.6152916		229.4785937		230.0658323		205.0102304		225.1703105		16265		15551		16550		18972		16939		16959		18177		15873		17707		152993
AzfiRT00119		AT1G31850.2		0		277.281805		268.5139295		320.9796813		269.7201486		266.2980294		296.0868291		339.3133706		285.7044014		310.8263582		16152		15116		18771		15392		15108		16095		19719		16271		17979		150603
AzfiRT00120		AT5G42800.1		1.20596E-90		260.5903077		281.2251296		321.3087458		243.3705113		260.8690167		259.3087003		250.9526849		271.9729075		269.3247492		15951		16636		19745		14594		15552		14812		15325		16276		16370		145261
AzfiRT00121		AT5G66760.1		0		182.9444874		175.91877		159.8579159		185.09643		189.896306		169.8426289		201.8107257		182.7172396		154.9283119		15885		14762		13935		15745		16059		13762		17482		15511		13358		136499
AzfiRT00122		AT3G02360.1		0		258.1604195		284.4768785		289.6007653		318.736787		305.1877638		280.5082281		336.2702574		298.5528721		251.601898		15539		16548		17500		18795		17891		15756		20193		17569		15038		154829
AzfiRT00123		AT2G40610.1		2.1003E-110		205.6001167		195.776926		182.5059013		263.9326004		282.964211		231.4863779		246.5983594		243.1017181		209.0864455		15372		14146		13699		19332		20605		16151		18394		17770		15523		150992
AzfiRT00124		AT2G19770.1		1.90837E-56		598.0031862		638.5339637		665.646355		664.8049014		666.30381		611.2475878		629.7725336		609.7849531		615.1213643		15320		15809		17120		16685		16625		14613		16096		15273		15648		143189
AzfiRT00125		AT5G46880.1		0.954875		829.7329455		1145.799996		1124.680463		863.7163115		997.3035252		859.5876552		1065.283604		1053.248121		1025.544514		15313		20436		20838		15616		17926		14804		19614		19004		18794		162345
AzfiRT00126		AT1G70600.1		1.32019E-68		298.2895144		321.5363832		382.8313447		305.6006464		323.5134731		329.5687538		244.8203526		281.3773185		365.5658317		15239		15875		19635		15295		16097		15712		12478		14054		18545		142930
AzfiRT00127		AT2G24630.1		0		177.6218108		186.018714		183.5029607		151.4227071		162.4571097		146.2107886		199.6736542		192.8908674		152.32553		15118		15301		15680		12626		13467		11613		16955		16051		12874		129685
AzfiRT00128		AT5G16150.3		0		292.9762393		297.0956476		296.4805357		284.2194801		299.695247		303.3390098		284.7124867		284.8585381		324.5799295		15055		14754		15295		14308		14999		14546		14596		14311		16562		134426
AzfiRT00129		AT4G38510.5		0		300.3080422		312.0272348		308.4406512		314.9176423		311.876376		315.6983955		330.8435706		319.6330128		311.901873		15006		15068		15473		15416		15178		14721		16493		15615		15476		138446
AzfiRT00130		AT4G24190.2		0		182.9254881		241.7497428		200.86804		164.9437995		157.2055507		154.5467149		156.7256178		148.0723293		157.5745286		14755		18845		16266		13034		12350		11633		12612		11677		12621		123793
AzfiRT00131		AT5G13870.1		2.38828E-77		275.4895995		261.9780806		280.612943		286.9159166		268.478656		224.3368599		285.6600344		278.4153422		259.8088402		14732		13539		15065		15031		13983		11195		15240		14556		13796		127137
AzfiRT00132		AT5G39740.2		4.4315E-131		445.1935987		558.341051		679.995806		444.7626423		490.6444205		575.1116542		391.4968547		437.7727852		660.1751903		14705		17823		22549		14392		15784		17727		12901		14137		21653		151671
AzfiRT00133		AT2G30490.1		0		258.8846811		276.6859597		273.73498		240.0882201		278.744741		234.2238608		221.1014883		289.954585		216.1612298		14694		15177		15598		13350		15409		12406		12520		16090		12183		127427
AzfiRT00134		AT3G57290.1		0		140.2058534		121.4579644		120.7533413		150.5737426		139.59175		131.7860439		138.8467069		129.8145685		128.9695292		14643		12259		12661		15406		14199		12844		14467		13255		13375		123109
AzfiRT00135		AT4G14960.2		2.9664E-166		566.6793175		744.8611683		768.8374681		502.4302364		592.4489541		574.0357165		503.7281315		597.5019229		719.7297642		14588		18531		19870		12671		14854		13790		12937		15038		18398		140677
AzfiRT00136		AT5G49720.1		0		142.5213676		155.8678577		150.9488297		146.2364334		150.7778112		142.6565177		160.5653692		161.8459033		136.2841205		14424		15245		15337		14499		14862		13473		16212		16014		13696		133762
AzfiRT00137		AT5G60790.1		0		217.9758569		208.903066		208.6423758		251.4555876		235.5596974		242.8188453		268.3824747		218.8714218		211.8259738		14416		13352		13853		16292		15173		14986		17708		14152		13911		133843
AzfiRT00138		AT1G74770.1		4.7991E-175		132.2730845		164.5532118		165.8077632		138.3312061		120.2258741		133.362945		161.2548307		145.6104982		157.0597397		14308		17202		18006		14659		12666		13462		17402		15399		16870		139974
AzfiRT00139		AT5G14040.1		1.1155E-177		274.5719272		334.1510291		361.4247625		259.6439515		291.0581067		287.5968731		252.8422674		297.1666087		299.8059719		14280		16795		18871		13229		14743		13958		13119		15110		15483		135588
AzfiRT00140		AT1G16300.1		0		301.6241742		329.5719708		348.0574308		309.0619267		314.1852798		324.2269211		295.4677537		299.0399733		359.2234511		14134		14925		16374		14188		14339		14178		13813		13700		16715		132366
AzfiRT00141		AT2G38240.1		1.21956E-67		360.3139766		336.6504881		465.8655957		364.8996117		373.5726768		449.3699931		244.1287607		348.6610444		356.762845		14106		12737		18310		13995		14244		16417		9535		13345		13869		126558
AzfiRT00142		AT4G26620.1		4.58698E-92		387.2740783		387.9174965		371.8044537		409.2462926		415.8593304		378.9672728		436.9260498		385.1418282		359.442113		14073		13623		13564		14569		14718		12851		15840		13683		12970		125891
AzfiRT00143		AT3G04770.2		1.456E-124		412.8694186		436.1526292		501.4177012		402.2441895		388.2935294		462.7412901		330.9961503		411.1440852		495.1615463		14007		14300		17078		13369		12830		14650		11203		13637		16681		127755
AzfiRT00144		AT4G12040.2		1.12135E-36		186.311473		190.2525168		181.7649072		209.3681612		220.5284151		177.2684314		172.3610253		215.7960694		141.8327841		14004		13820		13716		15417		16144		12434		12925		15858		10586		124904
AzfiRT00145		AT5G44790.1		0		96.26738855		90.68177035		85.62247157		105.2068412		85.10168955		96.47258584		96.64808813		105.4641803		80.95728669		13775		12540		12300		14748		11860		12882		13797		14754		11503		118159
AzfiRT00146		AT2G44120.1		1.7586E-128		461.1232124		524.7771701		627.233224		474.3260355		497.0734215		562.7040316		422.4180381		448.7202752		609.0435301		13614		14973		18591		13719		14293		15503		12442		12952		17855		133942
AzfiRT00147		AT1G61580.1		0		312.0206304		332.7229697		392.5630167		334.1075594		320.9574549		376.4858583		335.1949765		312.4302106		355.8008704		13589		14004		17164		14255		13614		15301		14564		13303		15387		131181
AzfiRT00148		AT2G27530.2		8.4711E-120		460.6645226		512.6618003		595.1769442		486.0759345		509.3616328		532.6274254		405.308693		445.0764301		596.2085943		13589		14615		17626		14047		14634		14662		11928		12836		17464		131401
AzfiRT00149		AT4G36910.1		7.64373		646.1409886		731.5391041		646.7410565		733.6593474		691.5019323		607.6667455		608.6034986		836.0144681		792.6096757		13564		14841		13630		15088		14138		11904		12746		17158		16522		129591
AzfiRT00150		AT4G11650.1		2.39845E-11		598.3112603		504.1589996		584.757215		496.6221137		660.5377521		498.6571137		571.3194516		551.9841784		508.9372469		13557		11040		13302		11024		14577		10544		12915		12228		11451		110638
AzfiRT00151		AT1G24620.1		4.9637E-13		98.84471854		81.59540779		94.6104793		119.1920369		105.3720516		102.0494603		132.4544262		92.5371042		101.5501786		13539		10801		13010		15994		14057		13044		18100		12392		13812		124749
AzfiRT00152		AT5G20290.1		4.77463E-88		431.1295615		525.7851473		613.0053252		453.260335		490.5570574		535.5933387		401.7836528		424.6379738		587.0452402		13522		15937		19302		13927		14985		15676		12572		13021		18283		137225
AzfiRT00153		AT4G35880.1		3.34737E-66		252.7262538		218.8034696		195.0065423		253.1264598		241.5242137		219.0649014		277.0588381		242.8405873		191.9425266		13521		11313		10474		13267		12585		10937		14788		12702		10197		109784
AzfiRT00154		AT2G27030.3		7.71271E-94		566.2682997		677.3054655		710.7100449		584.9990136		698.1143356		630.4445819		596.1766175		616.0799302		699.9691874		13507		15613		17019		13670		16218		14033		14187		14367		16579		135193
AzfiRT00155		AT1G76490.1		0		246.2681035		231.2201355		229.8876829		246.7604082		228.7775811		220.875876		259.0309947		248.0287442		221.7256975		13494		12244		12646		13246		12209		11294		14160		13287		12064		114644
AzfiRT00156		AT3G04120.1		4.9676E-170		95.02013783		96.852613		84.31046898		104.4275753		110.8364573		91.37632409		103.8192734		99.39432431		85.20447408		13450		13249		11981		14481		15280		12070		14661		13755		11976		120903
AzfiRT00157		AT1G73600.2		0		287.6167017		315.0706631		339.2121052		295.1154491		287.6479702		305.0935887		287.2433124		288.2360339		337.9771379		13449		14238		15924		13519		13100		13313		13400		13177		15693		125813
AzfiRT00158		AT5G28840.2		0		152.7225556		191.7130994		198.4634045		139.5819532		153.2783411		154.7593234		129.2570546		156.0821976		193.9800775		13371		16221		17444		11972		13070		12644		11290		13360		16864		126236
AzfiRT00159		AT1G13950.1		3.72168E-91		456.6746246		466.59015		503.8021495		456.5415473		478.3155153		470.3264472		401.6250031		444.7568025		487.9741858		13335		13167		14769		13060		13603		12816		11700		12697		14149		119296
AzfiRT00160		AT1G71695.1		3.017E-65		278.9037807		244.2859911		214.8521954		264.3979979		253.4007949		203.8018687		318.5593881		261.0622137		193.277442		13326		11280		10306		12376		11792		9087		15185		12195		9170		104717
AzfiRT00161		AT4G35350.2		1.66553E-61		745.3377779		609.7021635		556.8689783		864.0108337		728.6028424		658.3363974		817.9680696		741.7133858		619.0838245		13292		10508		9970		15095		12655		10956		14553		12932		10963		110924
AzfiRT00162		AT1G26480.1		8.4014E-133		207.7632974		230.4498802		239.2090068		228.5977587		233.961943		232.2601614		217.4399228		214.0951723		233.0259194		13260		14214		15327		14293		14543		13833		13845		13359		14768		127442
AzfiRT00163		AT1G59900.1		0		270.2066454		270.3510181		265.5350978		291.169217		292.5212274		281.7801179		294.8130195		267.449166		277.9969502		13186		12750		13009		13920		13903		12832		14353		12760		13471		120184
AzfiRT00164		AT1G71695.1		1.88515E-76		314.4601893		245.8857044		227.5586824		259.2567955		227.1675755		231.9684476		227.5229901		247.6250949		193.6418979		13093		9894		9512		10575		9212		9013		9451		10080		8006		88836
AzfiRT00165		AT5G49720.1		0		177.6866619		183.7197223		190.3623627		181.5565027		172.4846613		181.4675092		174.8195815		172.1346177		186.7674386		13011		13001		13994		13024		12301		12400		12771		12323		13580		116405
AzfiRT00166		AT4G25100.5		1.49319E-76		452.2124927		462.0191089		472.5969279		508.6803154		546.872013		479.965825		500.2061018		462.3985174		491.1637961		12991		12827		13630		14316		15301		12867		14336		12987		14011		123266
AzfiRT00167		AT2G33040.1		5.6485E-127		317.9082381		330.5815994		337.506024		361.9875746		352.7652994		355.1987174		349.4291233		339.0612393		349.7109359		12944		13008		13796		14439		13989		13496		14194		13497		14139		123502
AzfiRT00168		AT3G55500.1		2.86288E-85		362.2976854		252.8810026		272.3577118		444.9911459		317.1614286		350.5929618		359.92872		309.6371092		287.5130726		12850		8668		9698		15462		10956		11604		12736		10737		10126		102837
AzfiRT00169		AT2G30490.1		0		219.7243638		245.5206086		257.8365866		202.8918178		225.8487506		205.7678207		246.7762519		232.5016363		243.1421309		12832		13857		15117		11608		12846		11214		14378		13275		14100		119227
AzfiRT00170		AT3G44530.2		0		108.8460797		109.0153451		116.9703512		119.4596313		122.7405788		115.9094685		109.7254251		108.6491914		119.2548886		12781		12371		13789		13742		14037		12701		12854		12473		13905		118653
AzfiRT00171		AT3G10410.1		0		246.0657274		203.028589		193.5732668		281.0209622		256.7588901		234.5886177		263.5091823		240.2329677		214.8128324		12724		10146		10049		14236		12931		11320		13594		12145		11030		108175
AzfiRT00172		AT5G17770.1		1.177E-124		388.3531194		452.8257213		449.641171		443.2862642		487.7375884		420.5370336		484.9215247		441.1110827		456.052535		12644		14248		14697		14139		15466		12777		15751		14041		14744		128507
AzfiRT00173		AT2G21870.1		5.10756E-34		309.7150946		348.2884457		347.2020919		342.8015515		373.7235884		355.106191		357.4235571		323.3284353		344.839213		12595		13688		14175		13657		14802		13476		14501		12855		13925		123674
AzfiRT00174		AT5G17310.2		0		216.3306681		258.101218		281.0358307		207.0947605		246.0073018		246.156853		224.4757911		238.4034583		272.0638733		12580		14505		16407		11798		13933		13358		13023		13554		15710		124868
AzfiRT00175		AT1G60710.1		3.9382E-166		199.2351047		189.2189089		176.5127346		193.1313211		251.2155783		194.3275742		201.2925373		205.8441991		195.0248431		12572		11539		11182		11939		15439		11443		12672		12699		12220		111705
AzfiRT00176		AT5G05170.1		0		161.4901428		173.8555796		169.2952475		148.9680317		143.8416329		153.9873456		173.0323809		163.8485844		164.8609255		12544		13051		13202		11336		10882		11162		13409		12443		12716		110745
AzfiRT00177		AT5G47720.4		0		235.1439116		263.1633966		272.0433033		271.5147084		278.0279648		271.4084308		272.9464566		252.755505		255.1576422		12516		13537		14537		14158		14413		13481		14494		13153		13486		123775
AzfiRT00178		AT4G10380.1		2.78612E-79		282.045053		242.0303687		210.0087018		351.3817013		286.1176933		254.6855272		287.3649798		251.9301627		240.0058089		12508		10373		9350		15266		12358		10540		12714		10923		10569		104601
AzfiRT00179		AT4G29990.1		5.60516E-70		157.3273396		170.2977957		151.5605023		165.588123		154.8029152		146.6041832		197.3906844		167.8605701		141.5343938		12475		13050		12065		12863		11955		10848		15615		13013		11144		113028
AzfiRT00180		AT3G52990.1		0		213.4124909		238.2304208		257.0377384		212.9703618		238.0407721		244.0932046		227.2394706		225.3040259		241.6946812		12474		13457		15083		12195		13551		13314		13251		12875		14028		120228
AzfiRT00181		AT3G49010.3		4.91249E-95		486.716823		565.7098296		714.364514		503.4348174		532.2414795		608.57053		435.7074388		498.5919266		685.9578098		12469		14006		18373		12635		13280		14549		11136		12488		17450		126386
AzfiRT00182		AT2G40010.1		6.6947E-160		351.7952817		411.9323989		468.0850174		370.9721168		384.9200578		409.4785734		330.2942832		353.910056		475.6912359		12460		14100		16644		12872		13278		13534		11671		12255		16730		123544
AzfiRT00183		AT5G58420.1		6.4521E-155		403.8040342		478.0397453		584.6827419		401.2228303		451.5230794		508.3482799		384.6208472		395.5020735		544.921238		12444		14237		18089		12113		13552		14619		11825		11916		16675		125470
AzfiRT00184		AT5G36880.2		0		180.5088763		179.5291343		180.4099501		188.7385482		172.6029177		198.2015171		187.9005876		186.4461519		193.87957		12414		11932		12456		12716		11561		12720		12892		12536		13240		112467
AzfiRT00185		AT5G57110.2		0		84.47064754		87.5407307		106.2266956		94.61136905		93.98383746		97.84645971		94.06038436		108.5401005		90.10953706		12316		12335		15549		13514		13346		13313		13682		15472		13046		122573
AzfiRT00186		AT4G23460.1		0		113.0776308		120.5921764		126.5131199		110.0822299		103.0174431		116.89828		110.9884238		112.9928851		120.0106205		12271		12647		13783		11703		10888		11838		12016		11988		12932		110066
AzfiRT00187		AT3G19400.2		7.18378E-52		567.2727867		455.1324579		379.3453543		653.0907204		596.7640493		558.8001549		477.5155822		488.7910914		488.8557816		12247		9496		8222		13813		12548		11258		10285		10317		10480		98666
AzfiRT00188		AT5G06720.1		1.4292E-107		289.8717083		395.123032		328.9729723		338.481322		444.5978762		296.4946332		373.916481		370.0624701		281.0792825		12199		16070		13899		13955		18223		11644		15699		15226		11746		128661
AzfiRT00189		AT3G63460.1		0		104.7362425		114.4928795		115.9233498		103.0336654		93.44859889		112.2170285		97.24837191		107.4184325		119.8840308		12189		12877		13544		11747		10592		12187		11291		12222		13854		110503
AzfiRT00190		AT3G22850.1		6.42375E-58		245.6354363		144.5835007		137.9933302		162.6537164		181.0545855		158.8258707		161.9890272		157.3850352		150.4814698		12158		6916		6857		7887		8728		7336		7999		7616		7396		72893
AzfiRT00191		AT4G14960.1		9.5774E-136		479.9739611		582.6358442		573.6884684		401.7304502		423.959261		431.9816863		414.0825066		472.9197125		572.8147955		12153		14257		14583		9965		10455		10207		10460		11707		14402		108189
AzfiRT00192		AT1G76160.1		0		202.7143254		259.9405499		246.3305061		147.7944699		186.7332962		166.7463333		176.7829416		219.4504778		239.1135596		12126		15027		14793		8661		10879		9308		10550		12834		14203		108381
AzfiRT00193		AT5G53460.3		0		68.47114879		69.32530764		70.50426814		64.04880752		53.55107217		61.81152156		75.22630827		67.52046113		65.20108012		12032		11773		12438		11026		9165		10136		13188		11600		11377		102735
AzfiRT00194		AT1G71040.1		0		186.8111399		198.382294		160.7476718		257.0379073		194.9671338		162.6966555		239.665512		256.3383107		145.67038		12025		12341		10388		16209		12223		9773		15391		16132		9311		113793
AzfiRT00195		AT1G15950.1		2.7246E-143		230.9728606		162.7446594		169.3925437		245.5315507		199.2306356		201.0444457		245.4063464		210.774923		202.1165055		12001		8172		8836		12498		10082		9748		12721		10707		10428		95193
AzfiRT00196		AT5G19730.1		1.913E-103		153.9764465		97.23579407		106.5848153		150.1209899		97.07772724		74.69160126		155.6774761		125.7870686		69.58555939		11991		7318		8333		11453		7363		5428		12095		9577		5381		78939
AzfiRT00197		AT2G37110.1		3.77044E-46		359.9807664		291.6517072		305.123515		413.9306087		380.2713529		383.5950435		403.8125223		346.502031		338.3697011		11962		9366		10179		13475		12307		11895		13387		11257		11165		104993
AzfiRT00198		AT4G11600.1		4.7618E-81		276.4192884		274.0557283		258.1928131		312.7654709		336.5182264		271.1224213		297.7436421		272.8259603		252.9697866		11901		11403		11160		13192		14111		10893		12789		11484		10815		107748
AzfiRT00199		AT1G61800.1		1.5048E-156		219.1200466		229.6131559		246.5995453		224.6092031		231.8874833		235.7964809		243.2394461		229.5148551		232.1356072		11892		12043		13436		11942		12257		11942		13170		12178		12510		111370
AzfiRT00200		AT2G33150.1		0		217.6662995		232.8319663		235.4011401		219.2788902		232.9563468		225.280177		239.9578335		225.3054249		241.1225282		11851		12251		12867		11696		12353		11446		13034		11993		13036		110527
AzfiRT00201		AT5G12250.1		1.1147E-169		443.0049288		507.47006		520.0978822		404.3660952		440.4946954		429.3160238		473.1759783		536.5558656		499.3542481		11845		13113		13961		10592		11471		10712		12622		14026		13258		111600
AzfiRT00202		AT4G25835.1		1.47204E-98		482.0526793		335.1480712		293.3836911		436.3508581		441.6875032		333.4834175		539.1227879		402.1471708		258.4794259		11774		7911		7194		10441		10507		7601		13137		9603		6269		84437
AzfiRT00203		AT4G00900.1		0		108.8242284		99.86838654		106.5355958		153.5024531		137.1179413		132.108088		127.411962		105.9610526		99.191084		11758		10428		11556		16248		14429		13320		13734		11193		10642		113308
AzfiRT00204		AT3G56240.1		6.91593E-26		681.6260864		707.1780574		580.1403233		805.888617		913.195316		599.5582813		875.2231819		710.6442192		564.7979755		11715		11746		10010		13569		15286		9616		15007		11941		9639		108529
AzfiRT00205		AT5G05580.1		9.9641E-180		246.7423689		279.2856983		257.0074682		225.417132		242.8281024		221.6195937		184.5663476		206.653992		222.4141519		11685		12782		12219		10458		11200		9794		8720		9568		10459		96885
AzfiRT00206		AT5G57990.1		1.6275E-116		124.9243709		147.3325245		142.3074139		128.7321452		129.4550212		140.5079541		149.2629252		138.7738394		150.6336415		11655		13284		13329		11766		11763		12233		13893		12658		13955		114536
AzfiRT00207		AT3G47520.1		4.1172E-167		214.1634966		238.688624		271.5054386		204.2209619		229.598311		215.4984753		213.2639244		232.1533902		206.268538		11623		12519		14793		10858		12136		10914		11547		12318		11116		107824
AzfiRT00208		AT3G01280.1		1.72255E-78		356.659801		383.8204603		425.7890466		367.4785067		398.5328181		400.5487064		367.0051217		351.213126		408.7245679		11621		12086		13928		11730		12647		12179		11930		11188		13224		110533
AzfiRT00209		AT4G24520.1		0		169.3871023		184.4089606		183.5941209		168.0918669		173.0046664		175.0723226		179.8790341		175.8979213		182.8847941		11607		12212		12630		11284		11546		11195		12297		11784		12444		106999
AzfiRT00210		AT4G15530.6		0		106.086068		134.3439524		97.59166608		87.41841224		110.989618		97.17148646		113.292228		116.2062558		98.68609482		11602		14199		10715		9366		11822		9917		12361		12425		10717		103124
AzfiRT00211		AT5G56030.1		4.3789E-151		212.9405595		201.5904499		205.1024784		207.1666572		171.8524418		213.4521935		237.1064046		204.753486		185.6032334		11599		10612		11216		11055		9117		10850		12885		10904		10039		98277
AzfiRT00212		AT2G47110.2		3.05453E-42		926.0030237		1200.071314		1390.716551		1129.208844		1220.131241		1250.980994		983.846211		996.9769728		1355.862899		11539		14452		17398		13785		14808		14547		12231		12146		16777		127683
AzfiRT00213		AT1G08200.1		0		197.1389184		208.9148803		216.7655738		190.289733		193.1300425		183.9689825		177.5045206		196.9477138		206.6880554		11513		11791		12709		10887		10985		10026		10342		11245		11986		101484
AzfiRT00214		AT5G11670.1		0		193.4317511		237.0267811		248.2686454		205.1132459		226.5871338		225.1237244		229.7745844		205.4454174		248.2480342		11513		13634		14835		11960		13135		12504		13644		11955		14672		117852
AzfiRT00215		AT4G25590.1		6.54283E-63		445.468696		419.586127		416.0869756		463.2480887		459.1741525		402.3099015		415.1772328		426.2352918		434.5477111		11512		10479		10795		11728		11557		9702		10704		10769		11151		98397
AzfiRT00216		AT5G19760.1		1.319E-161		255.231859		285.2692969		306.3910341		242.3431847		265.0444615		277.4536517		255.0986743		257.7251298		281.2122434		11503		12425		13863		10700		11634		11669		11470		11356		12585		107205
AzfiRT00217		AT3G10340.1		0		160.6111527		159.2102815		180.0196078		131.1334235		147.4518387		131.2726581		146.370359		178.7255571		137.2102745		11497		11014		12937		9196		10280		8769		10453		12508		9753		96407
AzfiRT00218		AT5G35530.1		1.1673E-139		302.1169265		402.2094729		500.5956087		341.4886815		390.9802257		424.8973538		313.2322332		321.9455707		475.734871		11497		14792		19125		12731		14491		15089		11892		11978		17977		129572
AzfiRT00219		AT2G24200.2		0		199.8186703		204.191378		198.3386814		214.7178002		208.1104466		201.7331387		218.8956499		193.0547493		186.4300382		11421		11279		11381		12023		11585		10760		12482		10788		10581		102300
AzfiRT00220		AT3G17390.1		6.22993E-61		512.4807627		553.0487553		537.4556082		530.2047591		520.6838862		463.8281185		574.9951306		525.891515		469.4840785		11370		11858		11971		11524		11251		9603		12727		11407		10343		102054
AzfiRT00221		AT5G13450.1		5.30341E-37		325.7339702		342.1225957		356.0652235		365.9749829		389.045434		360.5458326		362.7271608		327.5431464		356.5952072		11302		11472		12403		12440		13147		11674		12556		11111		12286		108391
AzfiRT00222		AT4G11820.2		0		84.56408654		95.22361795		94.96034048		75.96793792		78.83460449		78.57277701		86.09095247		84.39034788		91.68859286		11299		12296		12738		9944		10259		9797		11476		11024		12165		100998
AzfiRT00223		AT3G52880.1		0		296.4573619		298.0905886		267.3592536		337.3519739		326.821883		287.7137707		282.2039462		276.206708		269.5401233		11289		10970		10221		12585		12121		10224		10721		10283		10192		98606
AzfiRT00224		AT5G66280.1		0		145.2017938		131.1835453		134.1500117		166.8514073		164.3701482		148.1258913		153.7582755		146.0310275		128.904657		11286		9854		10468		12705		12443		10744		11923		11097		9949		100469
AzfiRT00225		AT5G59250.1		4.2723E-136		106.9665007		106.2348462		103.4493201		100.7111039		115.7561047		106.6853964		112.9290811		109.8182021		110.1838823		11246		10794		10919		10373		11853		10467		11845		11288		11503		100288
AzfiRT00226		AT5G62740.1		5.0956E-157		232.3958903		239.0300986		204.6695758		259.5438382		266.5534375		204.8378753		240.9861838		226.6042613		217.0170887		11179		11112		9884		12231		12488		9195		11565		10657		10366		98677
AzfiRT00227		AT1G30760.1		1.49356E-91		204.564224		161.4956502		161.8341371		186.8031349		206.3285915		177.247121		188.4516786		177.4890493		171.4836716		11158		8513		8862		9982		10961		9022		10255		9465		9288		87506
AzfiRT00228		AT1G04410.1		0		278.5840847		281.4559244		286.1400761		310.6459966		309.6186745		298.6113669		289.3461013		272.5612326		281.9630615		11135		10872		11482		12164		12053		11138		11538		10651		11191		102224
AzfiRT00229		AT5G62300.2		2.57999E-63		438.5911596		584.0629718		678.4542837		498.1507382		533.048156		582.39294		418.8809455		460.5826766		710.4663782		11127		14320		17280		12381		13171		13788		10602		11424		17898		121991
AzfiRT00230		AT5G35160.2		0		176.8062778		178.8064739		186.910386		181.7898942		166.1798975		175.2480674		178.6409889		177.4723749		161.6328873		10994		10745		11668		11074		10064		10169		11082		10789		9980		96565
AzfiRT00231		AT5G40810.1		4.2675E-138		303.7355905		336.2491197		353.4377023		338.6418064		355.922579		356.6932281		354.1674536		331.3335001		337.2152086		10992		11760		12841		12006		12545		12046		12787		11723		12118		108818
AzfiRT00232		AT5G13700.1		1.0398E-129		201.9655929		223.3404059		179.9574681		212.1016566		194.5985684		186.3743915		216.0343053		180.0988632		179.9561246		10961		11714		9805		11277		10286		9439		11697		9556		9698		94433
AzfiRT00233		AT4G24310.1		1.19056E-05		161.4100029		170.3115961		179.6934622		148.3839128		170.2661892		148.3229134		158.9693782		167.7939363		158.6037195		10956		11172		12245		9867		11256		9395		10765		11135		10690		97481
AzfiRT00234		AT5G66040.1		2.81369E-32		399.6803019		521.7647079		490.0930946		499.3672109		605.7261076		444.3271431		608.5563566		519.3048781		487.6707393		10955		13821		13486		13409		16170		11365		16641		13916		13273		123036
AzfiRT00235		AT4G14960.1		0		379.8504459		380.8454537		395.8463015		427.0405327		413.8406839		413.5905606		425.3211833		401.2286536		391.5819201		10950		10610		11456		12060		11619		11126		12232		11308		11209		102570
AzfiRT00236		AT1G48830.2		1.2383E-100		267.6249122		323.9177692		368.6048252		282.2615035		296.3334045		342.1957109		246.380611		270.2434267		397.4673324		10890		12738		15058		11252		11744		12994		10002		10751		16060		111489
AzfiRT00237		AT2G13560.1		0		147.8267356		140.5306592		150.7270023		162.1058191		141.7474158		152.410385		163.1202168		150.1186776		151.8276569		10876		9992		11133		11684		10157		10464		11973		10798		11092		98169
AzfiRT00238		AT3G44110.1		0		173.1755815		178.5003789		173.0052072		200.9355431		192.4417525		181.218874		188.364051		185.3979634		173.5801875		10863		10821		10895		12348		11757		10608		11788		11370		10812		101262
AzfiRT00239		AT5G11520.1		0		153.9992931		157.633643		161.3913179		163.7538652		161.6575629		171.7733016		156.778336		155.9064817		170.0260772		10859		10742		11425		11312		11102		11303		11029		10748		11905		100425
AzfiRT00240		AT5G65750.1		0		120.449113		120.4559651		118.8610677		125.2370691		118.5911075		122.4395903		146.3648104		121.7022727		111.6804761		10857		10493		10756		11059		10411		10299		13162		10725		9996		97758
AzfiRT00241		AT1G05850.1		6.68663E-71		636.0047837		652.5783717		617.0845722		750.0397741		675.919999		668.6495326		710.0414347		667.4606619		608.6974949		10836		10745		10555		12519		11216		10631		12069		11118		10298		99987
AzfiRT00242		AT1G80160.1		3.76484E-60		423.5440982		448.0242392		423.795371		428.1006505		447.8582491		332.5892414		472.0610421		505.6142594		370.4347862		10819		11060		10868		10713		11142		7928		12030		12627		9396		96583
AzfiRT00243		AT4G14550.1		1.84345E-35		123.4946681		109.9580945		101.0124836		235.8826306		201.1602077		187.3825159		129.6258957		122.8094261		119.0743772		10809		9301		8876		20226		17148		15305		11319		10509		10349		113842
AzfiRT00244		AT3G60750.1		0		148.7729639		163.1208527		157.3556066		150.7331179		166.116118		163.5559559		140.689261		163.9850693		142.8392198		10768		11410		11434		10688		11710		11047		10159		11604		10266		99086
AzfiRT00245		AT3G11130.1		0		92.67088651		101.3936853		105.887818		85.57423427		63.86163921		96.47552995		99.2645152		91.98784121		100.6498338		10665		11277		12234		9648		7158		10361		11397		10350		11502		94592
AzfiRT00246		AT5G46110.4		5.9822E-167		148.3096402		161.6569288		167.9533789		143.3907		140.4603814		162.1052204		149.1330036		151.4550165		170.3797879		10657		11226		12116		10094		9830		10870		10691		10640		12157		98281
AzfiRT00247		AT2G16920.1		0		71.87257161		75.53633447		72.70023048		72.14516979		71.95897138		71.11700158		80.4101927		71.93325214		68.96825831		10649		10816		10814		10472		10384		9833		11886		10420		10147		95421
AzfiRT00248		AT3G19820.3		0		168.6838221		163.1051499		187.2160329		179.0282189		160.3116401		168.6757625		145.7225772		159.2782348		158.0374592		10619		9923		11832		11041		9829		9909		9152		9803		9879		91987
AzfiRT00249		AT1G62020.1		0		88.87283004		95.94839421		104.6640992		85.09609633		71.51944249		92.53726972		108.0664302		89.15090662		79.62566043		10586		11045		12516		9930		8297		10286		12842		10382		9418		95302
AzfiRT00250		AT1G09640.1		2.7085E-144		275.4876336		326.6627089		394.8370711		271.5124932		300.3772596		325.9390617		245.5646964		282.8204787		343.5144736		10559		12100		15193		10195		11213		11658		9390		10598		13074		103980
AzfiRT00251		AT4G16720.1		1.2358E-114		415.20408		499.6344751		594.4388991		421.572393		458.7786299		520.9311779		365.0270562		409.7442606		606.7035009		10544		12262		15155		10488		11347		12345		9248		10173		15299		106861
AzfiRT00252		AT5G25250.1		4.7192E-142		340.3069355		243.8326297		292.7177535		400.0144276		264.7938059		294.8046066		412.7088771		304.5778012		276.7575052		10538		7297		9100		12135		7986		8519		12750		9221		8510		86056
AzfiRT00253		AT4G34200.1		0		121.6547169		112.8947925		126.6296991		120.0785392		105.1818085		111.9290494		119.6378849		122.5908802		100.53694		10536		9449		11010		10188		8872		9046		10337		10380		8646		88464
AzfiRT00254		AT1G09690.1		3.5712E-88		382.2031668		486.3483343		583.4378567		411.7314143		455.318033		484.1105975		349.1680116		391.7862569		549.0525573		10533		12953		16142		11116		12221		12450		9600		10556		15025		110596
AzfiRT00255		AT4G26910.2		8.8689E-169		114.8142902		119.7404625		124.4442395		113.9920214		121.7150342		116.4562346		106.7228981		117.4254722		114.1648293		10529		10612		11457		10241		10871		9966		9764		10528		10396		94364
AzfiRT00256		AT1G47128.1		6.95524E-39		367.9670483		316.2935777		274.307123		458.8701949		459.4337439		381.6487112		346.9732376		351.9779031		334.221876		10461		8690		7829		12780		12721		10125		9841		9783		9435		91665
AzfiRT00257		AT5G13930.1		0		201.218521		211.9980532		229.0218913		197.0578951		213.2675333		213.8918434		158.0903345		210.996616		186.6926564		10445		10635		11935		10021		10782		10361		8187		10708		9623		92697
AzfiRT00258		AT4G21150.3		4.8461E-152		125.4112994		146.9448708		158.1073987		119.7576919		122.1022456		137.3919134		115.1164919		128.2019045		142.6866046		10434		11815		13206		9761		9894		10667		9555		10428		11788		97548
AzfiRT00259		AT2G36880.2		1.8263E-157		213.2675731		253.0026901		265.2035229		215.4798414		248.7776381		217.0647557		244.1175233		250.3421625		208.4245491		10418		11944		13006		10312		11836		9895		11897		11956		10110		101374
AzfiRT00260		AT4G19810.1		7.19611E-54		183.1510383		185.2694191		177.4866883		208.6504373		208.4471318		174.0529129		205.1883348		201.672441		158.0550821		10400		10167		10118		11607		11528		9223		11624		11196		8912		94775
AzfiRT00261		AT3G55550.1		2.60144E-23		533.6183016		471.0311105		444.1601753		585.9454696		518.1740549		496.8422005		586.1509159		627.0011934		374.2921081		10379		8854		8673		11165		9816		9018		11374		11923		7229		88431
AzfiRT00262		AT4G39660.1		0		210.7978253		222.9577927		215.2131096		231.8053939		219.6913328		230.985431		236.8300996		212.0382603		242.8124449		10376		10606		10635		11178		10532		10610		11630		10204		11868		97639
AzfiRT00263		AT1G73220.1		0.148314		222.8484703		101.246975		27.99052237		127.3770022		194.2404066		156.2540122		156.5442809		179.1839022		75.71696964		10365		4551		1307		5804		8799		6782		7264		8148		3497		56517
AzfiRT00264		AT3G11130.1		0		89.81212218		98.37264444		97.01622956		83.03751878		71.3023499		92.09916676		100.0483887		91.14350837		95.38194998		10336		10941		11209		9362		7992		9891		11487		10255		10900		92373
AzfiRT00265		AT5G45775.2		5.9748E-118		309.3815264		387.1683309		454.7712812		342.7344659		356.6251913		389.7837047		296.2849113		321.734162		437.8764779		10296		12452		15194		11174		11559		12105		9837		10468		14470		107555
AzfiRT00266		AT3G07160.1		0		63.51637936		65.8195376		66.46664551		62.47246627		48.5686105		64.65568952		69.63920955		66.92925886		68.95067129		10264		10279		10783		9890		7644		9750		11227		10574		11064		91475
AzfiRT00267		AT3G02090.1		0		178.1511182		183.9988533		188.7588437		179.1798342		194.8932453		188.2351613		189.1784135		188.6043546		184.1503608		10218		10199		10869		10068		10887		10075		10825		10576		10488		94205
AzfiRT00268		AT1G43170.8		0		221.8239036		269.8749252		330.5121623		242.2457332		253.6201708		302.8681654		236.8539527		230.1801938		314.3493962		10207		12001		15268		10920		11366		13005		10873		10355		14363		108358
AzfiRT00269		not available				279.0840859		292.2911878		331.2512656		363.4953637		357.7948196		397.7786916		331.555019		343.0591207		413.7059779		10204		10328		12159		13020		12741		13572		12094		12263		15020		111401
AzfiRT00270		AT4G33220.1		6.9835E-108		138.8262646		87.66892726		74.61823236		117.8539661		94.41196077		78.80240557		129.4259575		120.5861043		68.25870588		10200		6225		5504		8483		6756		5403		9487		8662		4980		65700
AzfiRT00271		AT3G52590.1		3.20571E-86		449.6271388		434.3348048		420.7860519		468.1510346		440.721011		459.3093597		510.891858		436.197507		415.3365271		10188		9511		9572		10392		9726		9712		11549		9663		9345		89658
AzfiRT00272		AT1G21880.2		1.32216E-41		245.6606391		235.7377389		235.7048848		227.8561274		277.6076361		226.8324481		236.8250608		264.7152091		213.3910047		10149		9412		9776		9222		11170		8745		9761		10692		8754		87681
AzfiRT00273		AT1G13280.1		4.3949E-55		98.62161756		83.47687323		77.5219155		96.86745991		110.9796263		92.55098469		80.94163669		83.39365656		80.39914179		10116		8275		7983		9734		11087		8859		8283		8363		8189		80889
AzfiRT00274		AT1G65910.1		1.08468E-64		143.0697896		116.7882777		122.2172957		152.8797591		133.2534185		127.2174324		157.4930129		141.9034453		119.3846468		10099		7967		8661		10572		9161		8380		11091		9793		8368		84092
AzfiRT00275		AT3G09630.1		3.1784E-162		346.3275839		386.3218403		470.6197213		366.799776		369.7643673		459.4634758		292.4231158		396.7307016		445.1391664		10087		10874		13761		10466		10489		12488		8497		11297		12874		100833
AzfiRT00276		AT5G05010.2		0		128.7103549		152.5725107		159.4378674		131.4476395		139.2289233		136.2104534		128.2430016		133.7855064		147.3554073		10049		11512		12497		10054		10587		9924		9989		10212		11424		96248
AzfiRT00277		AT2G06050.3		1.4399E-130		140.9292743		138.9800682		140.0686144		123.7660329		132.8761158		116.6252181		138.6646405		143.1545421		124.3596864		10011		9541		9989		8613		9193		7731		9827		9942		8772		83619
AzfiRT00278		AT2G30110.1		0		107.306818		114.1452038		109.3131895		109.687792		101.5599692		110.4815626		118.1561109		104.4663057		105.1789662		9998		10278		10225		10012		9216		9606		10983		9516		9731		89565
AzfiRT00279		AT2G37190.1		9.9037E-102		338.4841089		348.2783022		427.3665889		316.8106115		326.2715498		370.1067029		306.537222		328.605567		357.9053798		9968		9912		12635		9140		9358		10171		9006		9461		10466		90117
AzfiRT00280		AT1G69530.2		1.25514E-91		278.3908021		254.1813682		272.9028791		236.827305		222.3252431		238.1141407		392.2720019		328.5018035		308.466367		9964		8792		9806		8304		7750		7953		14007		11495		10963		89034
AzfiRT00281		AT1G79930.1		0		129.4388328		150.4350297		146.1337924		118.8084941		114.3026567		119.6713082		100.7364949		125.3108977		116.036761		9961		11188		11290		8957		8567		8594		7734		9428		8867		84586
AzfiRT00282		AT2G26900.1		0		175.6583243		182.6243425		161.5502372		145.5030973		143.4634424		142.5302001		139.8765823		152.6535948		152.0844342		9909		9956		9149		8041		7882		7503		7872		8419		8519		77250
AzfiRT00283		AT1G79270.1		1.34638E-63		143.4861235		120.6570519		120.2008393		154.9930975		149.7416562		143.4832414		164.4907957		127.3682669		130.02784		9875		8025		8305		10450		10037		9215		11294		8570		8886		84657
AzfiRT00284		AT1G55020.1		0		112.3764799		124.512369		122.8747557		67.87306716		101.0695512		89.98474113		83.21174622		96.54059479		133.0883335		9875		10574		10840		5843		8650		7379		7295		8294		11613		80363
AzfiRT00285		AT1G76990.5		2.79476E-65		85.83430507		58.89898562		54.47798378		77.12069658		83.86666383		91.08447499		69.67381271		62.02357124		58.05088669		9859		6538		6282		8678		9382		9763		7984		6965		6621		72072
AzfiRT00286		AT3G50530.1		0		65.57827856		64.86476224		62.07584657		63.85177895		62.8721154		64.4544839		67.68283963		65.99244249		64.62570226		9842		9408		9353		9388		9190		9027		10134		9683		9631		85656
AzfiRT00287		AT5G23860.2		4.2751E-129		357.1596334		433.8682821		463.4658214		343.6429082		431.1547862		377.8277441		397.3458301		450.6725985		433.0648156		9754		11451		12707		9194		11468		9629		10826		12033		11744		98806
AzfiRT00288		AT1G21750.1		3.3457E-171		134.4817574		156.9721165		160.7128359		143.090034		144.7802145		148.5610902		155.9439379		138.5834973		148.7429267		9747		10995		11694		10160		10220		10048		11276		9820		10705		94665
AzfiRT00289		AT3G09640.2		4.6505E-120		372.9614475		394.8446223		413.3803051		373.700821		412.9258315		406.1140066		378.2573018		377.7163701		413.1133557		9731		9956		10828		9552		10493		9888		9846		9635		10703		90632
AzfiRT00290		AT5G04800.4		3.79019E-64		389.5506429		468.2235266		553.5974867		399.7366994		449.0371423		471.7622115		324.5812019		374.5657764		589.3067047		9660		11221		13782		9711		10845		10917		8030		9081		14511		97758
AzfiRT00291		AT3G13930.1		2.2291E-178		187.3522312		222.3811135		229.4130523		188.1684703		207.6602585		213.5254683		194.8213424		197.8892357		222.3972013		9646		11065		11858		9491		10413		10259		10007		9961		11370		94070
AzfiRT00292		AT1G10630.1		2.4383E-126		335.9257347		357.6207346		364.6626451		365.944136		364.8376505		351.3167151		356.2377309		347.3043115		349.4912682		9642		9920		10508		10290		10199		9410		10201		9746		9961		89877
AzfiRT00293		AT2G44480.1		6.1802E-128		143.3655517		129.1403201		168.3401721		155.4718283		146.0798938		173.5377135		133.1183018		129.5817147		167.4095876		9585		8344		11299		10183		9512		10827		8879		8470		11114		88213
AzfiRT00294		AT3G62870.1		1.2612E-128		314.230006		381.1390545		483.2503383		332.4022882		365.8702506		409.8241677		287.8182046		324.5599786		464.9652937		9582		11232		14794		9930		10866		11662		8756		9676		14079		100577
AzfiRT00295		AT2G07706.1		8.61253E-07		154.0662308		83.92006028		20.72866296		90.99344262		151.2527684		122.3410395		116.2085264		123.8638412		61.36543188		9580		5043		1294		5543		9160		7099		7209		7530		3789		56247
AzfiRT00296		AT5G58330.1		0		152.9426591		194.3863514		168.6903739		135.5977147		171.8008824		143.7385723		157.4511577		155.6512899		157.4669413		9571		11756		10598		8313		10471		8394		9830		9523		9785		88241
AzfiRT00297		AT4G29410.2		6.65365E-45		355.4553646		391.4533412		471.0225298		358.9275593		376.5249465		417.1015172		308.3196032		336.8170451		475.5048682		9566		10181		12726		9463		9869		10475		8278		8862		12707		92127
AzfiRT00298		AT1G74050.1		1.67481E-82		269.6778408		317.1035549		367.7948962		283.865841		295.1037392		337.5664472		241.5148466		272.1566946		369.6244537		9518		10816		13032		9815		10144		11118		8504		9391		12954		95292
AzfiRT00299		AT2G34480.1		1.267E-113		378.7247875		468.6225813		553.4505747		432.2181617		447.30379		506.5557427		369.5213088		390.8763875		524.4754521		9514		11377		13958		10637		10944		11875		9261		9600		13083		100249
AzfiRT00300		AT5G50260.1		3.10959E-95		244.8649796		210.4380519		196.5415374		275.8874189		258.163631		223.8153315		232.6797248		235.1945192		221.7562351		9501		7891		7656		10487		9756		8104		9007		8922		8544		79868
AzfiRT00301		AT5G18170.1		0		172.8075625		166.1639514		128.9617758		192.3310568		213.997904		148.0704004		258.579783		207.2756204		147.2434622		9486		8815		7107		10343		11441		7585		14161		11124		8026		88088
AzfiRT00302		AT2G18050.1		1.01568E-08		279.6559224		241.5693794		243.2414382		293.0635397		334.6637194		224.4814219		316.3609282		300.0949859		224.2294897		9425		7868		8230		9676		10985		7060		10637		9888		7504		81273
AzfiRT00303		AT5G42510.1		0.000663781		427.8103203		422.9797204		449.5744517		451.9015169		433.3315503		446.5147133		370.9403797		459.8856689		376.80119		9417		8998		9935		9745		9290		9172		8146		9897		8236		82836
AzfiRT00304		AT5G18170.1		0		131.5920868		100.4890209		57.28902352		93.42767011		121.761677		83.15177419		96.42614194		96.22341095		74.16170277		9351		6901		4087		6504		8427		5514		6836		6685		5233		59538
AzfiRT00305		AT2G25110.1		2.86211E-92		179.7690722		194.4954987		199.5292659		204.1779097		215.5686146		193.2591161		196.3314091		193.3195829		189.2724815		9345		9771		10413		10398		10914		9375		10182		9825		9770		89993
AzfiRT00306		AT5G62190.1		0		146.353107		161.8351884		174.2892407		145.7592866		144.8609269		170.0680222		152.6836391		153.9925024		182.6512811		9337		9978		11163		9110		9001		10125		9718		9605		11571		89608
AzfiRT00307		AT2G34250.2		0		138.6951638		164.7560359		178.2142673		132.9945514		147.2955774		155.1052359		138.0638799		144.5352711		158.1379161		9290		10665		11984		8727		9609		9695		9226		9465		10518		89179
AzfiRT00308		AT1G24400.1		0		170.3714955		152.4022152		168.8441068		134.0308469		155.2602286		163.1244196		129.5890126		166.5978911		193.5860985		9276		8019		9229		7149		8233		8288		7039		8868		10466		76567
AzfiRT00309		AT3G56360.1		1.4392E-11		241.6239347		357.427025		358.6808301		232.9242541		277.4821246		281.1820845		194.620506		279.6930632		429.871333		9225		13188		13748		8712		10318		10018		7413		10440		16297		99359
AzfiRT00310		AT3G22800.1		3.6846E-109		190.6015438		198.7258031		158.5804316		179.6020075		255.4939661		171.7803909		231.6200305		264.8647157		128.1044902		9197		9267		7682		8490		12007		7735		11150		12495		6138		84161
AzfiRT00311		AT3G53230.1		0		79.92333089		90.99761192		90.81971639		90.34437285		94.13410239		96.20486457		101.38152		90.51073696		84.9020781		9190		10112		10484		10177		10542		10323		11630		10175		9694		92327
AzfiRT00312		AT4G01370.1		0		143.7468398		138.4955491		138.4160535		150.9598232		149.8321425		136.9536585		161.561018		141.9256728		127.4256134		9160		8529		8855		9424		9299		8144		10271		8842		8063		80587
AzfiRT00313		AT1G63000.1		9.5365E-170		188.7805394		202.5198423		230.6802158		196.3460343		202.3118531		201.8326874		210.192373		197.9501818		201.9469047		9142		9478		11215		9315		9542		9121		10155		9372		9711		87051
AzfiRT00314		AT3G11130.1		0		79.28967862		86.06308319		86.56799428		77.76101956		58.60300508		82.93743643		86.5905987		76.12459467		80.82092303		9127		9574		10004		8769		6570		8909		9944		8567		9238		80702
AzfiRT00315		AT1G23190.1		0		160.6091868		189.316687		202.9595874		159.6252073		170.9686559		188.8249618		167.3475587		174.7701692		201.4164643		9112		10380		11560		8872		9447		9997		9472		9694		11347		89881
AzfiRT00316		AT3G17810.1		0		83.47622418		88.21006918		88.2785498		82.48250039		90.34646853		78.51499577		92.96558449		83.88057796		90.13006902		9094		9287		9655		8803		9586		7982		10104		8934		9750		83195
AzfiRT00317		AT3G50590.1		0		63.37520641		68.52007832		70.13558496		58.64254925		52.77396568		64.550972		63.55939479		65.55167072		69.25525004		9070		9477		10077		8222		7356		8621		9075		9172		9842		80912
AzfiRT00318		AT5G58070.1		0.451788		211.1878789		188.669222		210.1514875		215.5243712		188.8386171		180.577733		207.573214		211.8632633		166.627729		9061		7823		9052		9059		7891		7230		8885		8887		7099		74987
AzfiRT00319		not available				194.5363173		105.5509805		26.28461389		105.6813213		133.9694711		116.3104081		137.8507596		126.1177845		56.84934742		9053		4747		1228		4818		6072		5051		6400		5738		2627		45734
AzfiRT00320		AT4G34670.1		5.0948E-141		175.2961155		225.579772		268.3501711		201.7129895		218.1585485		238.6249153		190.6655492		187.0601096		269.9019467		9034		11235		13884		10184		10950		11476		9803		9425		13812		99803
AzfiRT00321		AT1G49820.1		0		93.2561159		89.83985153		76.00901321		94.66330373		93.12373258		83.10385663		111.3981809		95.68275779		76.6384089		9002		8381		7366		8952		8755		7486		10728		9030		7346		77046
AzfiRT00322		AT1G22340.1		5.91784E-70		157.2850252		131.8702603		136.1480577		150.6698415		142.3171425		131.93389		163.7081012		146.5011833		127.0906111		8986		7281		7809		8433		7919		7034		9331		8183		7210		72186
AzfiRT00323		AT3G18130.1		3.8679E-168		175.8044825		188.5089305		220.9067373		178.4330388		182.9644602		194.886339		150.8392326		170.8930236		212.9139407		8964		9289		11308		8913		9086		9273		7673		8519		10780		83805
AzfiRT00324		AT4G10450.1		8.4793E-104		338.2519891		394.0690196		472.2614272		362.6145632		387.1090365		410.7736244		320.3550935		336.6331132		445.3051665		8960		10088		12559		9410		9987		10154		8466		8718		11713		90055
AzfiRT00325		AT4G31590.1		0		111.7241163		106.2507251		115.5340409		104.5206455		92.71803845		96.94212288		124.1585065		110.9629727		92.16173167		8934		8211		9275		8188		7221		7234		9905		8675		7318		74961
AzfiRT00326		AT2G23810.1		9.94008E-68		235.3743909		226.2190631		254.6862278		196.824076		222.4936388		211.9139807		233.2047289		228.0948494		224.8425863		8922		8287		9692		7309		8214		7496		8819		8453		8463		75655
AzfiRT00327		AT3G10010.1		4.0535E-136		42.58929654		51.40090331		54.21066741		36.49445239		33.41707138		44.87074159		45.36182786		43.40075917		55.24141508		8914		10397		11391		7483		6812		8764		9472		8881		11481		83595
AzfiRT00328		AT1G21170.1		0		86.04858488		83.98774452		85.13146079		86.91363686		79.09408907		89.51634135		91.56217541		89.93956313		87.4285265		8867		8364		8807		8774		7938		8608		9413		9061		8946		78778
AzfiRT00329		AT5G23575.1		0		122.8067696		128.2221838		137.7838041		128.8952642		125.6792485		141.1112869		127.5859392		124.462635		134.9034788		8855		8935		9974		9105		8826		9495		9178		8774		9659		82801
AzfiRT00330		AT4G30600.1		6.2988E-171		132.7370854		141.4476527		137.477003		135.7222909		138.3368141		137.1611291		147.6356399		131.0273013		146.1841423		8848		9112		9200		8863		8981		8532		9818		8539		9676		81569
AzfiRT00331		AT1G18270.2		0		73.09806487		62.21528544		60.65580988		65.75982609		58.04420036		66.22843489		73.80844409		67.63481226		69.2127348		8847		7277		7370		7797		6842		7480		8912		8003		8318		70846
AzfiRT00332		AT5G64030.1		0		122.3864344		126.080875		131.5122889		147.8054156		129.865405		142.6987362		145.4315508		124.8562382		129.2979278		8846		8807		9543		10466		9142		9625		10487		8823		9280		85019
AzfiRT00333		AT1G11680.1		0		141.9138354		157.507284		165.0506687		146.9896518		145.8917055		152.0061872		152.7049012		141.3628966		153.5195305		8842		9484		10324		8972		8853		8838		9492		8611		9498		82914
AzfiRT00334		AT2G01820.1		0		79.70705258		68.95766664		72.91923295		90.55630939		70.31341205		77.27854314		103.6642292		81.87800361		64.86989156		8840		7391		8119		9839		7595		7998		11470		8878		7144		77274
AzfiRT00335		AT4G02230.1		1.59625E-88		278.3410901		349.4850509		428.852747		299.0779391		311.9568567		359.3596537		261.4897204		299.5260477		383.3910602		8813		10694		13632		9277		9620		10618		8260		9272		12054		92240
AzfiRT00336		AT5G47120.1		1.97813E-59		76.09278405		70.42717798		58.68666388		78.06905087		78.51859206		60.56359937		67.98861509		70.88849568		53.16816371		8812		7882		6823		8857		8856		6545		7855		8026		6114		69770
AzfiRT00337		AT3G27090.1		7.58693E-89		155.9457341		135.9593839		138.0125318		173.6410549		163.8490115		146.386475		194.0183437		155.6635125		131.0543293		8797		7412		7816		9596		9002		7706		10919		8585		7341		77174
AzfiRT00338		AT3G28715.1		0		191.3391926		190.3973069		190.9364344		203.0214643		195.6758019		203.009839		206.037405		198.9155016		196.8559925		8790		8453		8806		9137		8755		8703		9443		8934		8980		80001
AzfiRT00339		AT2G29140.1		3.7632E-176		81.54367527		67.66133162		65.29025166		81.49168985		56.71337856		64.10820455		88.16048572		74.84506501		66.15044706		8778		7039		7056		8594		5946		6440		9468		7877		7071		68269
AzfiRT00340		AT1G10630.1		3.2178E-121		143.7351405		157.2470066		152.7102428		163.6905528		165.2072874		156.2582029		139.1428118		150.6909574		168.9747088		8766		9268		9350		9780		9813		8893		8466		8985		10233		83554
AzfiRT00341		AT5G55190.1		9.4328E-129		265.0024358		300.3142869		323.9148056		273.9391117		288.4673329		290.5726307		251.4331158		265.162538		314.9974281		8740		9572		10725		8851		9266		8943		8273		8550		10316		83236
AzfiRT00342		AT5G03170.1		0.0650719		771.7086028		780.4325102		599.8306763		808.5655788		666.4157287		563.5145724		882.5924839		1018.191284		399.7973348		8695		8498		6785		8925		7313		5925		9921		11216		4473		71751
AzfiRT00343		AT1G07810.1		0		91.98071775		92.42753873		104.2736171		103.096557		92.80023103		109.6495438		113.5036983		95.3808583		93.81383941		8689		8438		9889		9541		8538		9666		10697		8809		8800		83067
AzfiRT00344		AT5G13490.2		5.12653E-59		510.0884636		517.2303226		562.4235575		503.817534		439.7851241		559.4608049		483.8333674		483.1404539		551.3397821		8678		8504		9606		8397		7287		8882		8212		8036		9314		76916
AzfiRT00345		AT3G53020.1		5.82795E-53		371.9193923		499.4051775		593.5541765		395.9417879		461.7347768		504.6905123		351.6093527		406.6114464		569.7966251		8640		11212		13843		9011		10447		10941		8149		9235		13144		94622
AzfiRT00346		AT5G44030.1		0		161.7382845		164.2775417		153.3076966		178.8585936		156.1055574		168.4626603		180.6264799		162.5975756		156.0352318		8637		8478		8219		9357		8119		8395		9623		8489		8274		77591
AzfiRT00347		AT1G78570.1		0		104.7889192		80.77508117		89.52255024		105.5859038		84.82231749		86.25904974		111.461587		98.53453144		74.754947		8614		6417		7388		8503		6791		6617		9141		7919		6102		67492
AzfiRT00348		AT2G40116.1		9.7882E-161		117.0148589		99.99162134		83.38410395		123.826741		110.2262326		92.23943896		137.5559516		105.636826		82.57935905		8612		7112		6161		8928		7901		6335		10100		7601		6035		68785
AzfiRT00349		AT5G19730.1		1.0051E-108		151.9529507		136.0664125		127.5155141		149.8060857		118.2922804		123.9324633		167.6797811		162.5966414		126.4842767		8602		7444		7247		8308		6522		6547		9470		8999		7110		70249
AzfiRT00350		AT5G59290.2		0		164.5018607		190.8108956		224.6640626		188.0941866		191.1672052		213.6936734		168.5788821		170.4750497		201.7895239		8580		9618		11764		9611		9711		10401		8772		8693		10451		87601
AzfiRT00351		AT2G45540.1		0		30.28455517		32.55383433		34.54918814		28.52669804		20.53160239		32.6005539		31.31164808		31.35193701		33.18023094		8575		8908		9821		7913		5662		8614		8845		8679		9329		76346
AzfiRT00352		AT5G04140.2		0		58.1005127		59.16515072		54.0160308		60.02650329		50.40864031		61.46849406		56.25252337		56.43810747		59.34409682		8568		8432		7997		8672		7240		8459		8276		8137		8690		74471
AzfiRT00353		AT1G56190.1		0		171.7547423		182.1655442		186.4693662		182.1192284		170.0875145		180.2902079		174.0895399		167.6745193		176.9483112		8561		8775		9331		8893		8257		8386		8657		8171		8758		77789
AzfiRT00354		AT1G21070.1		2.5822E-130		105.1302699		132.4689873		138.3686628		111.1233412		130.714056		125.5539035		113.9694326		117.5673557		139.7953328		8561		10425		11312		8865		10367		9541		9259		9360		11304		88994
AzfiRT00355		AT5G15400.1		0		84.52965182		76.47863399		77.2319397		85.39706604		82.09499073		86.90879863		86.5208163		81.29712653		80.83912558		8557		7482		7849		8469		8094		8210		8738		8046		8126		73571
AzfiRT00356		AT4G00100.1		1.20407E-88		368.7993501		439.348367		544.6222128		367.9475868		387.0017456		449.1646867		305.6898433		371.3037037		542.1899671		8540		9832		12661		8347		8728		9706		7062		8406		12467		85749
AzfiRT00357		AT1G34760.2		9.3834E-123		238.407182		290.7528653		286.5161403		264.1901394		269.9039424		266.1434454		232.8308796		250.115245		278.891188		8527		10050		10288		9257		9402		8883		8308		8746		9905		83366
AzfiRT00358		AT2G22250.1		0		165.7223471		180.8399726		182.1615835		161.0618532		172.7521647		156.8278934		179.4676984		163.7178988		160.2330227		8520		8985		9402		8112		8650		7524		9205		8229		8180		76807
AzfiRT00359		AT3G17611.1		5.88211		125.4313099		93.03360477		85.64035643		131.8084098		112.3653688		115.8057328		122.8922717		113.9857769		90.12925635		8517		6105		5838		8768		7431		7338		8325		7567		6077		65966
AzfiRT00360		AT5G67330.1		0		122.8499521		114.087154		111.2402569		148.0305999		120.6989746		117.030858		172.4558366		156.2572499		114.9799771		8467		7599		7697		9995		8102		7527		11858		10529		7869		79643
AzfiRT00361		AT5G06600.1		0		85.0617734		102.6334388		104.0818576		82.48979114		80.56043765		98.22526089		93.95232601		91.59781669		104.9056765		8467		9873		10401		8044		7810		9124		9330		8914		10369		82332
AzfiRT00362		AT2G21410.1		0		111.5756202		102.1170948		100.7426102		116.7569506		96.14592075		105.3020762		119.4728821		105.7941608		101.6144891		8467		7489		7675		8680		7106		7457		9045		7849		7657		71425
AzfiRT00363		AT2G33310.3		2.6611E-38		221.6002314		217.1236113		212.4300635		242.6805853		238.4543472		230.9791297		226.5616325		225.6428332		218.2035322		8455		8006		8137		9071		8861		8224		8624		8417		8267		76062
AzfiRT00364		AT1G02000.1		3.8915E-170		159.3120632		100.8249671		86.76364414		165.0254212		125.7979413		120.1580034		154.9236522		134.5770795		103.1790923		8448		5167		4619		8573		6497		5946		8196		6977		5433		59856
AzfiRT00365		AT5G12110.1		1.52042E-57		292.7645633		348.7110009		423.8404998		294.5855935		315.5464091		354.9115306		264.4043583		296.5722507		386.624619		8425		9698		12245		8305		8844		9531		7591		8344		11048		84031
AzfiRT00366		AT2G02010.1		0		59.14056092		46.06223325		54.93069407		77.93829638		66.94589871		73.97651626		67.63855499		58.56388246		55.28142466		8411		6331		7843		10859		9273		9818		9597		8143		7807		78082
AzfiRT00367		AT3G22850.1		8.29459E-80		207.8503699		202.5615126		200.2382435		207.3191328		198.559016		216.3203881		210.4958606		189.3550397		239.2249364		8406		7917		8130		8214		7821		8164		8493		7487		9607		74239
AzfiRT00368		AT4G31700.1		2.0061E-111		255.2511605		325.2968732		399.295051		275.2957176		299.0514411		336.4585271		223.0207227		259.8989804		375.6123689		8393		10337		13181		8868		9577		10324		7316		8355		12264		88615
AzfiRT00369		AT1G63220.1		0.00049076		100.5488779		99.54293021		99.18833609		99.00423531		109.2907352		103.1137892		110.3561489		113.322317		86.47991278		8393		8030		8312		8096		8885		8032		9190		9248		7168		75354
AzfiRT00370		AT2G24270.3		0		148.3652576		201.8975957		172.3498103		116.3458383		151.60575		134.8605893		118.6763543		140.9739563		134.4577369		8362		10997		9752		6424		8322		7093		6673		7768		7525		72916
AzfiRT00371		AT4G39170.1		1.0332E-165		131.2132131		129.687736		128.7726897		135.7025818		131.3978284		133.5314428		144.7451845		124.4800658		135.6079432		8345		7971		8222		8455		8139		7925		9184		7740		8564		74545
AzfiRT00372		AT2G21660.2		4.80662E-37		156.7626078		194.0336753		220.3556371		180.8244233		194.6755166		204.95051		144.6650117		180.0784489		198.9646868		8344		9981		11775		9429		10092		10180		7682		9371		10516		87370
AzfiRT00373		AT3G50830.1		1.59473E-67		369.6925688		359.0086184		344.8424876		409.3572907		339.2578994		362.5792731		340.6155768		380.1312372		386.1428688		8340		7827		7810		9047		7454		7633		7666		8384		8650		72811
AzfiRT00374		AT5G47500.1		1.21066E-57		352.47385		205.0271262		257.6060778		591.0077401		213.7194678		306.1774549		476.9235717		329.8985887		232.7701912		8311		4672		6098		13652		4908		6737		11219		7605		5450		68652
AzfiRT00375		AT5G13750.1		2.6825E-141		132.7010569		134.00391		145.0473288		119.0888485		115.750315		118.2194778		107.5836624		132.2818039		142.8471864		8301		8101		9109		7298		7052		6901		6714		8090		8873		70439
AzfiRT00376		AT5G13430.1		2.452E-111		244.1491678		260.1970685		274.7256956		268.6843154		286.1508433		269.4638871		276.8986808		259.0717257		251.2170833		8283		8531		9357		8930		9455		8531		9372		8593		8463		79515
AzfiRT00377		AT3G16240.1		5.86742E-70		335.8815784		380.843208		358.6103274		312.7058761		333.0788053		294.1530377		341.1860637		382.7261448		345.1183394		8279		9072		8874		7551		7996		6766		8390		9223		8447		74598
AzfiRT00378		AT2G20050.1		0		79.03385338		83.45178075		82.07578025		91.73946538		90.23667794		87.47895794		87.98695599		83.70372882		85.48361818		8268		8437		8620		9402		9194		8540		9183		8561		8880		79085
AzfiRT00379		AT4G35090.1		0		222.4614542		199.3731442		140.2070058		229.498515		219.7586194		155.5983812		221.5274778		202.7802163		145.0072027		8261		7155		5227		8349		7948		5392		8207		7362		5347		63248
AzfiRT00380		AT2G23810.1		4.11965E-42		241.5538656		199.2656713		203.9506897		269.5446077		224.2420039		216.6145226		254.6536043		244.7896068		201.4707139		8231		6562		6977		8998		7442		6888		8657		8155		6817		68727
AzfiRT00381		AT2G40010.1		4.0468E-155		180.6143566		222.6245582		278.3553365		172.1329006		187.6666735		236.6776864		149.8967063		185.2586742		271.3131974		8185		9750		12664		7642		8283		10009		6777		8208		12209		83727
AzfiRT00382		AT2G47470.1		1.1137E-157		218.046066		268.1681085		290.8260248		258.8243331		273.7190747		265.2532046		246.28556		247.535773		279.0245752		8135		9669		10893		9460		9946		9235		9167		9029		10337		85871
AzfiRT00383		AT4G35800.1		0		34.05299065		37.98749383		40.82044675		35.1152052		31.92833675		40.20774423		38.58894727		36.04468319		40.12176929		8120		8754		9772		8203		7415		8947		9180		8403		9500		78294
AzfiRT00384		AT3G57490.1		5.2846E-101		414.4974289		400.7065199		478.0209787		424.304471		412.912948		452.6828008		350.1719623		392.8468484		461.2158325		8093		7561		9370		8116		7852		8248		6821		7499		8942		72502
AzfiRT00385		AT2G38000.1		3.09854E-67		77.95787304		77.63955111		65.3130601		80.42381385		97.5114617		87.53356993		73.67974023		88.75515718		70.79775862		8074		7771		6791		8160		9836		8460		7613		8987		7281		72973
AzfiRT00386		AT5G37510.1		0		116.8562687		112.8367185		109.8780253		122.3341593		117.8663063		113.3402064		131.170783		117.5952611		92.56971303		8051		7513		7600		8257		7909		7287		9016		7921		6333		69887
AzfiRT00387		AT3G43300.1		0		53.09880906		59.09527007		56.82783039		49.6141737		41.92441335		51.08125489		54.2159078		52.55000937		56.03232174		8047		8655		8646		7366		6188		7224		8197		7786		8432		70541
AzfiRT00388		AT5G07720.1		0		149.3388156		143.1855655		141.2401362		152.6475708		142.2126597		118.0427158		161.2364777		150.3552506		120.1765865		8038		7448		7632		8049		7455		5929		8658		7912		6423		67544
AzfiRT00389		AT3G58610.3		0		137.562075		147.6311954		159.9684875		138.8244741		139.1465112		157.8885205		142.1496641		140.0723766		157.3274896		8020		8318		9363		7929		7901		8590		8268		7984		9108		75481
AzfiRT00390		AT5G27850.1		2.8584E-102		319.7268682		365.7531215		435.9552074		341.8354697		338.4368496		388.8236397		277.8607794		303.6118444		448.7553026		8016		8862		10973		8396		8264		9097		6950		7442		11172		79172
AzfiRT00391		AT1G64650.1		0		145.2650185		155.7971423		175.0163609		151.152452		139.3668864		162.8629733		152.6480312		151.7019127		162.7793806		8003		8295		9680		8158		7478		8373		8390		8171		8905		75453
AzfiRT00392		AT5G36890.1		0		43.31706427		34.10195287		28.48588819		41.21135168		36.55486316		32.48140225		41.12580191		36.42109507		30.51431231		7990		6079		5275		7447		6567		5591		7568		6568		5589		58674
AzfiRT00393		AT5G19730.1		3.9603E-109		201.2543137		403.7046697		326.3226021		144.5979286		269.5759857		242.6461254		174.4035252		301.4681435		335.1350406		7929		15371		12907		5581		10344		8921		6855		11612		13111		92631
AzfiRT00394		AT5G66680.1		0		145.4913298		176.1351914		194.5693982		146.3565439		154.8123401		163.699143		148.9068705		149.2649909		182.3493068		7925		9272		10640		7810		8213		8321		8092		7949		9863		78085
AzfiRT00395		AT1G80160.1		4.08274E-59		207.4167956		164.1866028		184.7409775		176.4577682		160.8471203		161.4734011		191.0762232		171.5129302		188.4923941		7919		6058		7081		6600		5981		5753		7278		6402		7146		60218
AzfiRT00396		AT1G22900.1		0.238634		271.4535411		249.5070143		188.4153028		260.5607042		252.5101478		175.8646524		300.2542009		280.8465187		153.0436494		7913		7029		5514		7441		7169		4784		8732		8004		4430		61016
AzfiRT00397		AT2G27600.1		0		103.1871949		85.7287134		96.07797353		139.5379802		108.5596044		110.3657957		109.497272		97.29793031		96.55925429		7910		6351		7394		10479		8105		7895		8374		7292		7350		71150
AzfiRT00398		AT5G15200.1		1.4792E-117		334.3666976		361.9964513		430.7964733		348.6872523		350.7780885		400.485454		300.9137083		322.0256114		455.7695989		7909		8275		10230		8080		8081		8840		7101		7447		10705		76668
AzfiRT00399		AT1G74670.1		7.63437E-14		260.4266302		283.6734278		287.0026735		273.172215		284.1905529		268.8944243		244.113029		247.4828984		327.102251		7896		8312		8736		8114		8392		7608		7384		7336		9848		73626
AzfiRT00400		AT4G35780.1		0		104.1397272		93.75886818		96.19068823		91.87088782		93.44133905		94.67697415		98.332591		94.84206211		98.23587425		7882		6858		7309		6812		6888		6687		7425		7018		7383		64262
AzfiRT00401		AT2G06010.1		1.13413		103.0110471		93.40882723		110.1375478		121.0901035		119.598765		104.2478986		143.9728339		121.4038186		83.84978812		7876		6902		8454		9070		8906		7438		10982		9075		6366		75069
AzfiRT00402		AT5G60390.2		0		405.5613165		377.8915617		421.8626511		438.0037098		395.214426		414.1363741		386.8574637		382.4639524		410.3494684		7858		7076		8206		8314		7458		7488		7478		7245		7895		69018
AzfiRT00403		not available				294.8129004		399.8870554		400.4390592		329.8142361		438.0392024		336.2960038		398.4784754		390.9034048		453.0627985		7846		10285		10699		8599		11354		8352		10580		10171		11973		89859
AzfiRT00404		AT4G25030.2		2.64783E-95		138.3199092		130.0252803		123.2343435		143.8012961		142.7445829		125.5479933		160.3861657		137.2946168		121.3255333		7844		7126		7016		7989		7884		6644		9074		7612		6832		68021
AzfiRT00405		AT1G43710.1		0		135.4498484		121.2562154		119.0036595		154.3237964		140.1589153		124.311905		140.6498041		128.2271814		125.027858		7816		6762		6894		8724		7877		6694		8097		7234		7164		67262
AzfiRT00406		AT3G11130.1		6.04826E-79		201.2836007		230.1457848		231.7372595		209.7765117		218.3118036		226.0247622		209.8948334		223.5428742		251.6819068		7810		8630		9027		7974		8250		8184		8125		8480		9697		76177
AzfiRT00407		AT5G19780.1		0		152.4429909		132.9084565		130.2815913		159.3039525		110.7586973		120.0014537		147.5239807		152.7013525		118.9444178		7788		6562		6682		7973		5511		5721		7519		7627		6034		61417
AzfiRT00408		AT1G16180.2		1.4746E-159		190.3191955		170.3892307		147.3050625		211.7263494		185.9773232		181.2621806		185.9292178		191.8092086		159.6374927		7768		6721		6036		8466		7393		6904		7571		7654		6470		64983
AzfiRT00409		AT3G03640.1		5.45597		314.0776502		384.1720925		375.3359107		323.9419154		337.6800815		310.6028369		307.2759003		374.7447079		335.0746088		7765		9179		9316		7846		8131		7166		7579		9058		8226		74266
AzfiRT00410		AT4G34100.2		0		83.17425502		72.76236987		66.44729774		87.23007664		74.26800133		79.98015562		89.93095977		76.92156726		73.87957453		7764		6564		6227		7977		6752		6967		8375		7020		6848		64494
AzfiRT00411		AT1G52360.1		0		88.44910461		113.6923677		119.4501195		85.0359536		85.67575979		100.8549353		101.3552744		97.8635554		108.9051546		7757		9636		10517		7306		7318		8254		8868		8391		9484		77531
AzfiRT00412		AT4G35630.1		0		198.1927111		192.5803102		218.9921392		203.3060645		198.4174714		187.8469035		209.5280216		204.800593		174.6923534		7695		7226		8536		7733		7503		6806		8116		7774		6735		68124
AzfiRT00413		AT1G30630.1		7.7192E-144		186.6772892		207.4334449		229.5484791		192.9316644		193.7903161		209.1234178		180.1080187		187.9361681		225.9913513		7689		8257		9492		7785		7774		8038		7401		7568		9243		73247
AzfiRT00414		AT3G14920.1		1.1641E-103		135.6261644		160.6827479		181.552863		158.925449		182.0965163		190.012499		107.9269264		159.8100073		137.4745449		7671		8783		10309		8806		10031		10029		6090		8837		7721		78277
AzfiRT00415		AT4G11010.1		1.69918E-96		197.4388924		247.7977453		283.5723109		193.2927124		217.1877615		198.1638125		190.6092973		187.4046972		237.1658802		7651		9280		11032		7338		8197		7166		7369		7100		9126		74259
AzfiRT00416		AT3G52930.1		0		178.041489		199.415548		222.3888002		185.5484824		200.845477		212.3438595		179.7703565		179.5779816		188.0644628		7630		8259		9568		7790		8383		8492		7686		7524		8003		73335
AzfiRT00417		AT4G09800.1		1.39422E-87		249.0623762		290.4698308		345.6435205		258.1125753		282.0348467		311.8754609		217.8882855		242.1491034		371.3654926		7601		8567		10590		7717		8383		8882		6634		7225		11254		76853
AzfiRT00418		AT3G48990.1		0		131.4672878		121.1175299		115.0572567		136.5991075		135.0732626		130.6612433		136.9117885		133.4255132		115.8552363		7596		6763		6674		7732		7601		7045		7892		7537		6647		65487
AzfiRT00419		AT1G20080.1		0		135.4270188		140.3914393		132.6211748		146.9272169		137.7674946		138.3350755		153.8833769		137.5344964		129.5187155		7589		7603		7461		8066		7519		7234		8603		7535		7207		68817
AzfiRT00420		AT1G55920.1		2.39557E-77		103.8622273		98.34290151		109.8820153		109.0106555		99.42549078		97.82320363		98.25738537		107.397366		97.69830189		7582		6938		8053		7796		7069		6664		7156		7665		7082		66005
AzfiRT00421		AT2G32300.1		1.09774E-21		231.5463691		227.6110985		239.7989907		223.6918534		224.8484897		200.8835897		237.5422574		236.4286074		236.197257		7579		7200		7880		7173		7168		6136		7757		7566		7677		66136
AzfiRT00422		AT3G12630.1		1.00786E-23		145.4283021		122.6339467		117.7059306		144.6716829		125.9785679		122.8933639		144.785798		130.7201672		124.7657148		7549		6152		6134		7357		6369		5953		7498		6634		6431		60077
AzfiRT00423		AT4G15530.6		0		69.48723691		75.34799574		61.83584857		66.04224673		66.5342314		55.71841545		76.44757062		70.45151493		55.2243704		7532		7893		6729		7013		7024		5636		8267		7466		5944		63504
AzfiRT00424		AT1G65930.1		0		158.0913672		180.0084856		197.8332933		180.5965469		180.3851411		197.1060255		186.9784826		183.3268514		193.312145		7530		8286		9460		8427		8368		8761		8885		8537		9143		77397
AzfiRT00425		AT2G32060.2		4.70368E-50		354.8707655		427.5326264		517.0512955		370.7053368		410.1460592		463.9726797		321.4535682		353.6231298		537.9889747		7529		8766		11013		7705		8475		9186		6804		7335		11334		78147
AzfiRT00426		AT5G10830.1		8.60154E-70		171.2704031		147.7044804		143.4549409		145.5448822		183.5194696		139.0346207		158.8031506		129.5877788		120.6192992		7523		6270		6326		6263		7851		5699		6959		5565		5261		57717
AzfiRT00427		AT1G33250.1		9.0667E-164		97.0914953		96.4707299		90.58947893		103.3638871		88.76560227		89.95873828		105.3566914		103.1784009		90.36606989		7520		7221		7044		7843		6696		6502		8141		7813		6950		65730
AzfiRT00428		not available				130.4195493		155.3306308		155.1781571		113.3244		157.070062		131.5760332		140.1361904		180.4320353		119.0735479		7516		8651		8978		6398		8816		7076		8057		10166		6814		72472
AzfiRT00429		AT2G33775.1		2.08913E-20		344.3341731		359.1929794		349.4693905		340.8128358		341.2136321		318.9780569		322.1227527		339.0692025		349.3059167		7511		7572		7653		7283		7249		6493		7010		7231		7566		65568
AzfiRT00430		AT1G65820.1		4.45032E-21		55.61345668		68.38705165		77.88272011		60.97017671		75.33931934		52.30369465		56.17481524		74.02221588		60.76362665		7511		8926		10560		8067		9910		6592		7569		9774		8149		77058
AzfiRT00431		AT3G50370.1		1.5041E-29		41.13623073		40.57083685		36.37620508		39.5862713		34.5946523		40.41353061		37.1651955		39.57733242		34.67035999		7511		7159		6668		7081		6152		6886		6770		7065		6286		61578
AzfiRT00432		AT4G15740.1		0.00028518		290.2890956		274.2148357		251.3375029		303.5366681		299.2459431		275.9026606		323.9097068		311.589242		272.9127824		7509		6855		6527		7692		7539		6660		8359		7880		7010		66031
AzfiRT00433		AT1G76400.1		0		130.5578027		161.0304909		174.1942411		130.2412714		135.2326031		142.3544358		130.6378158		136.8938208		159.7962059		7485		8922		10026		7315		7551		7616		7472		7673		9097		73157
AzfiRT00434		AT4G31480.2		0		84.04903075		85.78430594		91.49433482		73.55065676		68.80513931		86.45662852		78.73096569		76.17028452		73.2198554		7484		7382		8179		6416		5967		7184		6994		6631		6474		62711
AzfiRT00435		AT4G20070.1		1.1084E-148		132.6168054		127.2647337		91.27261732		152.5783008		120.8208996		109.2104652		136.4827272		117.9851457		104.9541482		7481		6938		5169		8432		6638		5749		7681		6507		5879		60474
AzfiRT00436		AT5G56580.1		7.8416E-165		112.5624482		110.5551389		107.2935133		106.6481639		128.3243335		107.9113755		114.8793479		114.4867085		112.2965164		7478		7098		7156		6941		8303		6690		7614		7436		7408		66124
AzfiRT00437		AT1G26910.1		4.3625E-140		305.0695211		356.6812262		417.1054091		309.4859166		345.4174288		387.8863106		260.2099278		310.7430078		429.4321572		7474		8445		10259		7428		8242		8868		6360		7443		10447		74966
AzfiRT00438		AT4G33230.1		6.655E-104		92.29645286		58.82358815		49.24113166		90.92068589		60.62717738		57.42313146		92.98431423		74.41146061		53.11874487		7470		4601		4001		7209		4779		4337		7508		5888		4269		50062
AzfiRT00439		AT1G15690.1		0		271.3666897		371.211372		389.8286094		227.2830255		291.3254136		317.5385003		269.8843766		333.1671422		345.5543813		7438		9833		10727		6103		7777		8122		7380		8928		9405		75713
AzfiRT00440		AT3G58120.1		2.68723E-44		103.6077881		103.6882728		102.0354101		99.99537741		88.91684785		77.6526029		109.6786384		101.553826		92.53270414		7432		7188		7348		7027		6212		5198		7849		7122		6591		61967
AzfiRT00441		AT3G26618.1		0		141.7208546		126.2494907		142.4402593		154.0600915		138.3151178		149.8828466		148.1616219		132.8258236		139.779106		7420		6388		7487		7902		7053		7323		7739		6799		7267		65378
AzfiRT00442		AT1G04340.1		1.25697E-36		174.8276644		176.6326648		214.0024207		182.5007372		199.9151783		200.0811214		193.1318072		186.1770884		218.1667346		7414		7239		9111		7582		8257		7918		8171		7719		9187		72598
AzfiRT00443		AT2G24050.1		2.6128E-170		97.65809328		108.2831952		114.6920526		96.06462655		99.37714205		103.4494012		99.3154337		101.008049		104.8151058		7406		7936		8732		7137		7340		7321		7514		7489		7893		68768
AzfiRT00444		AT4G26850.1		6.3675E-162		120.192997		120.0983327		108.3099504		131.5960899		146.5517655		130.1050158		136.634919		126.4953433		119.7491827		7396		7142		6691		7933		8783		7471		8388		7610		7317		68731
AzfiRT00445		AT2G04780.2		2.69819E-22		251.7934268		293.8952225		290.1078822		203.2165647		221.9016704		203.4071196		210.0029826		326.5132488		225.6071962		7390		8336		8548		5843		6343		5571		6149		9369		6575		64124
AzfiRT00446		AT4G03560.1		0		81.37103404		77.38864173		81.40418785		86.81365912		71.46188958		84.78333865		83.33349477		76.83681751		77.25308268		7369		6773		7401		7702		6303		7165		7529		6803		6947		63992
AzfiRT00447		AT5G16570.1		0		171.5249782		160.0866193		122.8840264		180.4656132		170.3191239		154.7671614		177.6090146		149.2991264		139.5280386		7355		6634		5290		7581		7113		6193		7598		6259		5941		59964
AzfiRT00448		AT3G19090.1		1.11404E-65		114.4672309		122.6324187		125.8640387		123.1988395		112.2715684		129.0348596		119.6044631		123.7206176		126.8598906		7354		7614		8118		7754		7025		7736		7666		7771		8093		69131
AzfiRT00449		AT5G57110.2		0		59.95594684		49.59421756		50.86230677		82.22157558		62.56801589		62.63560727		76.26127689		61.02405804		42.12063321		7328		5858		6241		9845		7448		7144		9299		7292		5112		65567
AzfiRT00450		AT5G18380.1		1.733E-83		246.7196965		256.2336283		310.8220774		248.7135565		256.6046314		269.3645776		208.553194		249.7027104		288.5448951		7327		7354		9267		7236		7422		7465		6179		7250		8509		68009
AzfiRT00451		AT2G40590.1		1.40111E-33		356.1516536		458.6824429		551.1642498		390.1265166		432.5485816		472.5667367		321.1299471		392.2659664		597.5343231		7317		9107		11368		7852		8655		9060		6582		7879		12190		80010
AzfiRT00452		AT4G22550.1		6.84952E-26		116.0161166		81.92443231		82.24381029		140.6847552		91.66449546		97.3849077		136.8126815		115.3727809		87.79847483		7315		4992		5206		8690		5629		5730		8606		7112		5497		58777
AzfiRT00453		AT2G20580.1		0		83.91694958		96.46915973		103.3199561		83.05366268		80.1179972		97.32994045		87.80218392		87.16243512		102.0855815		7299		8109		9022		7077		6787		7900		7619		7412		8817		70042
AzfiRT00454		AT1G67480.2		3.0079E-106		151.4962562		130.3293652		121.8184934		138.9120887		154.6536562		127.3823541		145.1084512		124.8997444		115.6535523		7295		6065		5889		6553		7253		5724		6971		5880		5530		57160
AzfiRT00455		AT1G12840.1		0		180.2044529		190.5957617		182.9056606		195.0276027		199.252285		191.3806979		197.8218689		186.323217		192.8603952		7270		7431		7408		7708		7829		7205		7962		7349		7726		67888
AzfiRT00456		AT3G06720.2		0		90.93402026		97.79701219		89.87973692		81.32598849		79.20821434		79.59726866		94.67256483		93.81727744		88.69062909		7267		7553		7211		6367		6165		5936		7548		7330		7038		62415
AzfiRT00457		AT5G60920.1		0		127.1120931		113.6814118		122.7244147		139.9214057		121.4870265		111.481465		132.3961027		125.7346001		100.8350379		7259		6274		7036		7828		6757		5941		7543		7020		5718		61376
AzfiRT00458		AT1G26880.1		2.94816E-48		320.185011		406.0671942		493.7598135		339.7158345		396.3135885		401.8956897		282.939157		324.3381029		441.2478375		7255		8892		11232		7541		8746		8498		6396		7185		9928		75673
AzfiRT00459		AT5G36250.1		3.46978E-93		102.5345058		74.19360618		62.77511177		68.19764088		71.45754822		74.21519725		74.95991011		75.58097406		79.01373464		7253		5072		4458		4726		4923		4899		5290		5227		5550		47398
AzfiRT00460		AT3G16920.1		2.93127E-17		358.6242125		385.2440239		352.972371		448.5533655		405.0199085		374.8458582		404.4391336		399.7240223		365.9504781		7234		7510		7148		8864		7957		7056		8139		7883		7330		69121
AzfiRT00461		AT5G01870.1		1.24958E-10		290.3617742		297.4560931		243.3695611		394.8028676		419.9906293		267.9818515		330.4584256		276.6374701		215.362056		7222		7150		6077		9620		10174		6220		8200		6727		5319		66709
AzfiRT00462		AT3G05530.1		0		154.1520018		169.936874		173.9883447		163.1961292		176.3074482		171.9909246		163.0046634		165.4149784		171.0263818		7189		7659		8146		7456		8008		7485		7584		7542		7920		68989
AzfiRT00463		AT2G45300.1		0		119.550928		141.8469792		144.0025299		110.4695627		129.1198499		122.7454399		118.3483811		118.708454		125.7393202		7187		8241		8691		6506		7560		6886		7098		6977		7506		66652
AzfiRT00464		AT3G17860.3		7.76688E-15		174.4409316		165.7809498		170.9521912		148.8436193		164.2257014		148.4781469		162.391678		161.0420256		177.286951		7185		6599		7069		6006		6588		5707		6673		6485		7251		59563
AzfiRT00465		AT2G40060.1		1.99319E-52		185.1913804		205.2626767		222.535459		192.6422386		201.8494972		190.796176		206.4621979		202.9794566		199.381392		7181		7692		8663		7318		7623		6904		7987		7695		7677		68740
AzfiRT00466		AT2G38000.1		3.05016E-67		69.53780095		59.69105782		57.30607141		78.00430366		81.73574026		76.09515824		73.67414888		83.02001556		63.81269712		7176		5953		5937		7886		8215		7328		7585		8376		6539		64995
AzfiRT00467		AT1G09850.1		4.44795E-32		296.5183311		251.2382586		227.1561903		366.9118321		311.4089477		276.3922891		328.9839414		315.040309		269.858647		7176		5876		5519		8699		7340		6242		7943		7454		6485		62734
AzfiRT00468		AT3G54040.1		1.95657E-11		114.8810819		156.629988		169.8594693		101.1443017		118.727463		107.9672209		103.9446044		123.3703598		168.5705747		7172		9450		10646		6186		7219		6290		6474		7530		10450		71417
AzfiRT00469		AT5G48570.1		0		129.0380954		140.5984751		124.7321126		124.6625232		107.4519788		113.2832688		100.9118738		130.8071884		102.7272994		7170		7550		6958		6786		5815		5874		5594		7106		5668		58521
AzfiRT00470		AT3G57300.2		0.987025		150.8430808		176.6679875		179.9628109		186.4410141		170.1589322		183.027621		180.7794529		169.3812601		187.437439		7166		8111		8583		8677		7873		8114		8568		7867		8842		73801
AzfiRT00471		AT4G12040.2		1.09436E-36		96.06284897		93.38628781		82.04753669		110.5676591		85.88331351		97.3883125		81.67607165		97.15844918		87.29174154		7156		6723		6136		8069		6231		6770		6070		7076		6457		60688
AzfiRT00472		AT5G13930.1		0		142.3195558		145.0829607		166.8685055		132.4198566		150.6819866		153.7888407		106.9809352		153.0175005		130.0823242		7154		7048		8421		6521		7377		7214		5365		7520		6493		63113
AzfiRT00473		AT4G30800.1		4.62027E-85		304.6118199		393.7639787		466.6273801		330.540293		369.1605826		397.4969913		277.2216092		321.1296414		486.0423315		7137		8916		10976		7587		8424		8691		6480		7356		11308		76875
AzfiRT00474		AT5G37600.1		4.86996E-82		370.5325576		311.5594176		339.0839078		361.2882704		347.4954962		328.2848187		365.6699267		322.6568487		356.912562		7124		5789		6545		6805		6507		5890		7014		6065		6814		58553
AzfiRT00475		AT2G36380.1		0		50.09619761		71.75240134		63.26082933		40.94631439		60.39131076		57.4728794		56.18105353		59.29645995		60.9430927		7111		9843		9015		5694		8349		7613		7956		8229		8590		72400
AzfiRT00476		AT1G48850.1		0		143.0345431		184.7923624		182.8427969		142.6523679		158.1326774		157.4634483		143.0077856		145.3948946		172.3428082		7101		8866		9113		6938		7646		7295		7083		7057		8496		69595
AzfiRT00477		AT1G75280.1		3.7227E-106		84.55472241		76.31597722		63.72510923		92.55836213		98.359767		75.58825045		90.36420219		90.9807679		61.71724657		7100		6193		5372		7614		8044		5923		7570		7469		5146		60431
AzfiRT00478		AT3G55500.1		5.53136E-91		145.9443739		143.8407402		164.8430084		178.6932502		149.7854206		157.1437809		139.2962657		150.0353625		149.7520215		7093		6756		8043		8508		7090		7127		6754		7129		7227		65727
AzfiRT00479		AT5G14030.4		5.93374E-45		243.3940956		278.7102113		301.7424461		265.0939715		275.5694594		271.2703561		217.8805162		243.0884231		290.5126049		7089		7845		8823		7564		7817		7373		6331		6922		8402		68166
AzfiRT00480		AT4G39200.2		1.07647E-37		263.3030226		351.0814712		412.3575361		279.0478763		339.6316825		364.4212969		252.3766165		272.7374313		423.0784638		7086		9131		11141		7357		8902		9152		6776		7176		11306		78027
AzfiRT00481		AT1G36730.1		1.7795E-144		117.557339		116.1217021		122.9242627		144.6826817		132.3920095		135.2538771		149.9539363		115.6012742		132.062749		7073		6752		7425		8528		7758		7594		9001		6800		7890		68821
AzfiRT00482		AT4G31480.2		0		81.90544021		90.20816673		98.76265049		88.53901893		83.64444634		83.5099846		101.7079329		89.73898565		90.08234287		7067		7522		8555		7484		7029		6724		8755		7570		7718		68424
AzfiRT00483		AT2G14720.2		0		149.48784		165.6199193		157.8274037		168.0945197		173.9317054		159.4422056		188.8018402		166.4438187		160.4635217		7057		7556		7480		7774		7997		7024		8892		7682		7522		68984
AzfiRT00484		AT5G19360.1		0		95.7401855		93.84040289		101.99234		102.9945111		97.01888886		98.24467604		114.8701045		96.57970078		94.42010389		7051		6679		7541		7431		6959		6752		8440		6954		6905		64712
AzfiRT00485		AT1G06430.1		0		115.1872543		119.5282236		86.90290908		122.2181574		120.0651159		104.091681		92.43225585		108.0514972		92.01043144		7045		7065		5336		7323		7152		5941		5640		6461		5588		57551
AzfiRT00486		AT1G78900.2		0		118.0513768		126.471536		127.9387993		130.1674996		121.8634704		126.8810947		135.144625		131.2042148		124.8262297		7044		7293		7664		7609		7082		7065		8045		7654		7396		66852
AzfiRT00487		AT1G19440.1		0		134.8596443		115.8919843		123.6518829		120.5788384		119.045899		107.8738765		117.9632951		147.0653019		100.8373892		7044		5850		6484		6170		6056		5258		6147		7510		5230		55749
AzfiRT00488		AT3G13330.1		0		39.72431957		37.69783242		38.60509937		40.19671334		36.01249752		40.71964954		41.49627057		39.85046048		40.5062915		7022		6440		6851		6961		6200		6717		7318		6887		7110		61506
AzfiRT00489		AT3G56240.1		7.10853E-26		447.290537		534.7636388		538.2632465		586.264262		640.7352359		516.1191636		536.0960196		513.424033		557.0312951		7020		8111		8481		9014		9794		7559		8394		7878		8681		74932
AzfiRT00490		AT5G56000.1		1.3534E-167		166.2224562		168.786975		68.29575446		139.6368887		140.8460231		73.34672014		86.65527366		154.7279016		47.69470316		7016		6885		2894		5774		5790		2889		3649		6385		1999		43281
AzfiRT00491		AT1G80070.1		0		34.80633657		37.46776967		40.73163081		31.46553906		26.79163325		38.74351607		34.1351344		34.83787594		41.72692702		6995		7277		8218		6195		5244		7266		6844		6845		8327		63211
AzfiRT00492		AT2G05070.1		1.2572E-162		184.6323009		237.2666778		224.8242917		175.3420702		183.7441825		195.5041534		146.0107292		164.7638292		229.8021319		6994		8686		8550		6507		6779		6911		5518		6102		8644		64691
AzfiRT00493		AT4G26850.1		2.6108E-160		97.73703249		102.0014837		91.48972404		109.7297168		118.8024877		107.882083		111.4937993		104.9327489		98.28665337		6989		7049		6568		7687		8274		7199		7954		7336		6979		66035
AzfiRT00494		AT2G19740.1		5.64569E-36		298.5693552		349.2643796		418.0106328		321.9509003		346.7409825		362.5274303		270.7496134		304.2086697		399.1262714		6988		7900		9822		7382		7904		7918		6322		6961		9276		70473
AzfiRT00495		AT1G02000.1		2.9515E-175		100.8162094		92.91767075		90.74014653		86.03026857		78.75079338		85.05355915		94.11973838		88.42133306		87.11577206		6981		6218		6308		5836		5311		5496		6502		5986		5990		54628
AzfiRT00496		AT4G33865.1		1.95162E-24		301.0632678		321.5898719		354.7446558		336.0409358		350.0876251		357.874322		256.7921099		300.0243338		375.417606		6964		7189		8238		7615		7887		7725		5926		6785		8623		66952
AzfiRT00497		AT1G16300.1		1.1784E-118		337.3359507		413.9674569		482.2605406		327.0822545		321.5424408		372.7016801		351.0453155		345.7342854		424.7463451		6964		8259		9995		6615		6465		7180		7230		6978		8707		68393
AzfiRT00498		AT5G54500.1		1.39991E-96		39.69682719		37.48280643		35.61561029		41.13308465		42.43023505		37.3732472		44.79410397		39.49931347		38.30339315		6950		6342		6260		7055		7235		6106		7824		6761		6659		61192
AzfiRT00499		AT1G17420.1		0		94.07875362		89.93943592		80.75713036		87.4085435		87.10035191		79.22206311		84.47329064		88.0860208		85.21167267		6938		6410		5979		6315		6256		5452		6215		6351		6240		56156
AzfiRT00500		AT4G14710.5		4.69165E-86		237.2516985		235.7342555		212.3003766		274.2523095		276.4262295		229.4621991		272.5394866		252.7408139		220.6868695		6916		6641		6213		7832		7848		6242		7926		7203		6388		63209
AzfiRT00501		AT2G40060.1		1.00673E-47		250.2419311		255.1554787		264.8695973		259.50008		263.1417332		245.0857258		267.6618211		252.6260743		256.164346		6915		6814		7348		7025		7082		6320		7379		6825		7029		62737
AzfiRT00502		AT5G19690.1		0		83.90750818		99.2875221		100.0284067		85.68653922		80.26748562		91.06044243		85.34649765		86.59399461		98.5754887		6910		7902		8270		6913		6438		6998		7012		6972		8061		65476
AzfiRT00503		AT3G13772.1		0		103.9348147		110.1922692		118.9593455		104.557064		94.3759187		105.9125702		102.1742607		101.6624688		109.2738835		6910		7080		7940		6810		6111		6571		6777		6608		7214		62021
AzfiRT00504		AT5G62700.1		0		73.464464		78.47546988		82.92855711		68.79114183		69.23882378		68.21046536		74.81199122		75.57823843		74.29457118		6896		7119		7815		6326		6330		5975		7006		6936		6925		61328
AzfiRT00505		AT4G01470.1		2.45506E-25		142.2469837		161.6202548		158.2972835		125.7977399		143.019014		135.7829149		130.4048772		160.9013223		150.4716835		6885		7560		7692		5965		6742		6133		6297		7614		7232		62120
AzfiRT00506		AT4G38600.1		0		36.88646544		38.90051773		35.85009544		35.32082458		30.49129564		38.45319852		40.90707275		38.56249145		36.434341		6880		7012		6713		6454		5539		6693		7612		7032		6748		60683
AzfiRT00507		AT3G23660.1		0		85.88946232		95.1001047		100.0194387		84.46741481		82.30467379		89.33139473		94.71834152		89.59129426		91.547921		6866		7347		8027		6615		6408		6664		7554		7002		7267		63750
AzfiRT00508		AT2G14170.2		0		98.48041448		87.42566599		88.90892782		100.8766767		89.685033		95.0801157		99.41771142		89.72523369		97.48364429		6856		5882		6214		6880		6081		6177		6905		6107		6739		57841
AzfiRT00509		AT2G03120.1		6.6488E-150		156.105419		177.03938		193.4993473		168.2515504		177.0278777		182.221703		170.514995		161.3017943		193.7287796		6853		7511		8528		7236		7569		7465		7468		6923		8445		67998
AzfiRT00510		AT1G48850.1		0		138.4328085		155.1504463		149.6549206		152.3509646		167.3864923		150.8803343		162.2128087		149.1035468		161.0402949		6845		7414		7429		7380		8061		6962		8002		7208		7907		67208
AzfiRT00511		AT2G34190.1		0		150.1710498		165.1366241		148.2484778		147.5729314		142.7129006		133.9812784		137.4287281		142.7978787		152.2270095		6839		7268		6778		6584		6330		5694		6244		6358		6884		58979
AzfiRT00512		AT5G12250.1		0		75.81864183		82.5044361		85.60806337		70.65638244		69.82999366		72.13136076		78.28724082		78.29905502		76.6558293		6836		7189		7749		6241		6132		6069		7042		6902		6863		61023
AzfiRT00513		AT2G21170.1		3.4845E-147		185.9999737		208.8844223		218.5403172		193.3066232		186.643894		203.8973959		180.2713822		186.0161078		216.5911788		6833		7416		8060		6957		6678		6990		6607		6681		7901		64123
AzfiRT00514		AT3G06860.1		0		90.02635161		97.42679333		100.2242337		96.27118233		93.96523412		96.91050238		103.1426517		91.55634969		94.95301945		6825		7138		7628		7150		6938		6856		7801		6786		7148		64270
AzfiRT00515		AT2G39460.2		1.5324E-49		342.6748962		385.6148552		482.0754507		377.9873364		383.2550773		404.6866854		282.5021585		370.7287032		430.1280746		6810		7406		9618		7359		7418		7505		5601		7203		8488		67408
AzfiRT00516		AT3G48140.1		2.00907E-26		309.2845556		306.211369		313.6839556		374.6910474		378.4770936		311.323767		335.2852953		319.2295186		316.639271		6808		6514		6932		8080		8114		6395		7363		6870		6921		63997
AzfiRT00517		AT1G70830.2		0.94846		219.7214434		184.2481018		154.4556942		233.3292521		277.4745738		148.939271		238.6539716		197.6440143		142.0216517		6793		5505		4794		7067		8355		4297		7361		5974		4360		54506
AzfiRT00518		AT5G24510.1		3.08926E-28		334.23935		441.1264364		536.4032064		369.3079598		427.359627		438.9600672		299.0669962		364.3729231		512.830164		6792		8663		10943		7352		8458		8324		6063		7239		10348		74182
AzfiRT00519		AT2G36380.1		0		47.5317627		43.34171771		39.66391687		33.77561168		33.07496433		34.33951877		34.64098479		35.79316594		34.07018069		6786		5980		5685		4724		4599		4575		4934		4996		4830		47109
AzfiRT00520		AT1G51680.1		0		109.5506216		122.3664435		110.5212129		97.08410496		116.644318		96.0689591		95.44691369		122.9242637		83.72756674		6782		7321		6869		5888		7033		5550		5895		7440		5147		57925
AzfiRT00521		AT1G79530.1		1.4774E-70		326.81824		412.5681693		486.3066462		316.3175853		383.1015106		364.6318428		331.6611154		342.4480103		427.0124559		6755		8241		10091		6405		7712		7033		6839		6920		8764		68760
AzfiRT00522		AT1G27400.1		4.01077E-92		240.0224067		281.3209673		335.7841313		251.6091663		265.532852		309.8536111		221.0610158		236.1598841		361.0018525		6752		7648		9483		6934		7275		8134		6204		6495		10084		69009
AzfiRT00523		AT1G16780.1		0		109.5177286		99.25444174		107.6502776		111.807782		102.7688119		110.7871687		109.3689301		104.2192439		105.2425096		6750		5912		6661		6751		6169		6372		6725		6280		6441		58061
AzfiRT00524		AT2G27880.1		3.64384		264.1718805		265.1282681		237.4002777		230.6141		316.7405316		201.9531544		306.4668944		350.8907702		208.5568347		6748		6545		6088		5771		7880		4814		7810		8763		5290		59709
AzfiRT00525		AT5G03760.1		0		127.2158119		145.5103115		134.4751956		139.9241556		130.9289947		115.2474089		143.2609028		151.2039166		110.0918826		6746		7457		7159		7269		6762		5703		7579		7839		5797		62311
AzfiRT00526		AT1G65060.1		0		84.1279519		67.27337813		64.12361682		69.72421663		68.2186695		69.57539972		81.66608042		67.61300022		63.39358281		6721		5194		5143		5457		5308		5187		6509		5281		5029		49829
AzfiRT00527		AT4G35260.1		0		146.2065764		159.4227097		162.0346089		159.1348224		176.3489765		164.8904367		171.3942539		161.7537346		149.3011842		6713		7074		7469		7158		7886		7065		7851		7261		6807		65284
AzfiRT00528		AT3G05930.1		1.07244E-55		171.536965		164.7152728		161.9993626		190.1092985		190.4640448		158.3031809		203.3961048		204.2046286		142.0470352		6707		6224		6359		7282		7253		5776		7934		7806		5515		60856
AzfiRT00529		AT1G50480.1		0		99.0506627		77.9163389		76.18175053		96.34251154		93.84476508		85.74044109		104.4212145		90.96411172		82.51050467		6706		5098		5178		6390		6188		5417		7053		6021		5547		53598
AzfiRT00530		AT1G50430.1		0		147.9559268		157.7323537		160.0806945		159.3614593		151.7555692		165.1470638		155.2493701		148.2204817		170.3790879		6705		6908		7283		7075		6698		6984		7019		6567		7667		62906
AzfiRT00531		AT1G23800.1		0		159.7720768		180.0955764		175.7633615		144.2109835		172.5864392		164.3419619		164.9019411		203.3746121		189.2216092		6704		7303		7404		5928		7053		6435		6903		8343		7884		63957
AzfiRT00532		AT2G20360.1		2.3255E-139		151.4869524		164.6784992		164.2651447		162.5674336		160.15735		164.585822		159.7267826		157.8595067		166.8273399		6703		7042		7297		7047		6902		6796		7051		6829		7330		62997
AzfiRT00533		AT1G22170.1		1.4846E-144		161.5442486		183.6039346		195.1692249		164.7500514		185.7511165		166.1844453		170.9417771		169.6003247		172.1337505		6698		7357		8124		6692		7501		6430		7071		6875		7087		63835
AzfiRT00534		AT4G13992.1		8.85751		503.1283121		558.0922502		523.4639389		642.0619041		644.2116084		497.0351857		646.2281362		557.6647728		476.8643938		6695		7177		6993		8370		8349		6172		8579		7255		6301		65891
AzfiRT00535		AT1G64780.1		0		140.7812622		131.2757934		130.584689		128.9423218		104.41227		99.31853775		160.7139464		172.5462589		127.8059624		6688		6027		6228		6001		4831		4403		7617		8014		6029		55838
AzfiRT00536		AT4G15470.1		1.17529E-86		151.4849223		140.5780011		140.8455441		154.560057		153.8117101		146.3635505		143.6904454		146.9756866		141.9867039		6669		5981		6225		6666		6595		6013		6311		6326		6207		56993
AzfiRT00537		AT3G60190.1		0		99.89105363		121.5505195		134.0394652		90.27838033		101.4710127		107.5250792		109.0182656		112.7024793		133.9780543		6666		7839		8980		5902		6595		6696		7258		7353		8878		66167
AzfiRT00538		AT4G10040.1		3.71857E-60		240.2935305		276.1419355		266.1462572		249.0361263		270.1576975		241.2698342		240.6784049		261.9729942		239.5580753		6664		7401		7410		6766		7297		6244		6659		7103		6597		62141
AzfiRT00539		AT1G66430.1		5.5077E-145		147.8111847		158.7133908		172.2424824		140.8406138		147.2522485		150.0918379		144.4651317		145.8281705		157.5300413		6658		6909		7789		6215		6460		6309		6492		6422		7046		60300
AzfiRT00540		AT1G53750.1		0		138.7767413		167.2730166		174.2467788		157.532313		179.5692383		178.2859162		160.4668887		153.198742		172.0055225		6648		7744		8380		7393		8378		7970		7669		7175		8182		69539
AzfiRT00541		AT1G63220.1		4.26447E-25		189.0298592		255.1565402		210.1437214		212.7321692		244.7590246		189.0073243		225.3761764		220.0731365		193.1486937		6634		8654		7404		7314		8366		6190		7891		7551		6731		66735
AzfiRT00542		AT5G06390.1		1.1618E-104		124.1222265		120.3244203		116.7246999		135.159525		116.6413011		116.8329238		136.1434279		153.790974		100.3731806		6619		6201		6249		7061		6058		5814		7243		8018		5315		58578
AzfiRT00543		AT2G39700.1		1.0181E-124		280.4607833		232.0159281		250.25556		293.2960328		223.2123048		248.4595734		313.0461879		327.946526		275.9501294		6613		5287		5924		6775		5126		5467		7364		7560		6461		56577
AzfiRT00544		AT4G16450.2		1.40597E-26		167.5131127		179.1572338		168.1950744		156.3704326		196.6432997		156.6884799		187.9048425		212.4106741		142.6567786		6608		6830		6661		6043		7555		5768		7395		8192		5588		60640
AzfiRT00545		AT3G13320.1		2.8787E-155		104.444674		99.21546243		98.42941416		105.7875264		93.48403178		106.4355785		110.2682838		100.1816618		110.547012		6588		6048		6233		6537		5743		6265		6939		6178		6924		57455
AzfiRT00546		AT1G20760.1		8.7238E-161		67.7323937		73.24849837		76.8562247		65.39897347		62.98303406		71.28086073		76.72126233		71.02663492		76.51184165		6582		6879		7498		6226		5961		6464		7438		6748		7383		61179
AzfiRT00547		AT5G42500.1		1.22546		144.2462322		114.662081		109.3482545		150.9878668		110.8645044		104.989031		151.9891064		141.020393		101.2783439		6562		5041		4994		6729		4912		4457		6898		6272		4575		50440
AzfiRT00548		AT2G40116.1		2.5938E-100		124.9007759		142.425138		146.3228396		109.6857161		133.1505511		135.8030619		133.9572491		135.3509016		165.3708595		6558		7227		7713		5642		6809		6654		7017		6948		8622		63190
AzfiRT00549		AT3G47550.6		4.92725E-51		94.30701154		75.29873143		71.59468497		102.636285		96.74118361		84.11324124		93.61866477		89.58985372		76.39088262		6542		5048		4986		6975		6536		5445		6479		6076		5262		53349
AzfiRT00550		AT4G20850.1		0		57.60122048		61.80488124		65.47654225		62.3033366		53.74751777		64.8955368		68.78317768		61.45485966		66.10953537		6523		6764		7444		6912		5928		6858		7771		6804		7434		62438
AzfiRT00551		AT4G11320.1		4.52396E-34		285.5620839		261.9670115		250.9536064		332.6195073		344.6674515		291.8981189		304.9762763		272.0612738		298.3647397		6506		5768		5740		7424		7648		6206		6932		6060		6750		59034
AzfiRT00552		AT3G45310.1		3.3303E-145		164.2805676		149.7367443		137.802148		189.5255045		181.7961874		162.3765036		170.5400795		164.0030181		158.9302841		6505		5730		5478		7352		7011		6000		6737		6349		6249		57411
AzfiRT00553		AT5G28840.2		2.823E-141		149.2941452		191.5224121		201.1759668		137.6274703		181.9088969		166.0366363		131.509482		150.1910243		183.9703467		6502		8061		8796		5872		7716		6748		5714		6395		7956		63760
AzfiRT00554		AT5G01710.1		2.0123E-132		100.0038161		82.90118508		81.70888262		127.8596044		100.3347828		95.21111822		136.2090211		98.13766533		78.52356791		6482		5193		5317		8119		6334		5759		8808		6219		5054		57285
AzfiRT00555		AT3G60600.1		9.65812E-53		237.0162872		234.1785766		228.1657286		238.2702649		233.309772		220.2502328		217.3691558		222.7864018		236.6237582		6467		6175		6250		6369		6200		5608		5917		5943		6411		55340
AzfiRT00556		AT4G30210.2		0		78.17537964		76.68136919		68.72224912		81.90601602		70.16485005		73.43787248		84.11823973		76.53186469		69.85916089		6436		6101		5680		6606		5626		5642		6909		6160		5711		54871
AzfiRT00557		not available				163.5400136		200.8846989		168.7975483		217.33972		252.1206519		180.9687159		221.4706263		236.7587941		148.7760562		6435		7639		6668		8378		9662		6645		8694		9108		5813		69042
AzfiRT00558		AT3G53260.1		6.55291E-17		193.0689138		178.9922082		176.1917091		198.8238812		179.2738765		197.7869506		142.5993206		194.4994993		161.0194109		6430		5761		5891		6487		5815		6147		4738		6333		5325		52927
AzfiRT00559		AT5G17210.1		3.01759E-09		171.5189585		135.5178826		168.5083878		186.8713348		160.9320287		164.7594623		198.8516074		167.4409484		175.1218362		6429		4909		6341		6862		5875		5763		7436		6136		6518		56269
AzfiRT00560		AT5G09550.1		0		111.0585573		90.0783851		88.50910451		119.277449		95.918148		90.33121179		103.3573592		108.2373548		87.68584348		6403		5019		5123		6737		5386		4860		5945		6101		5020		50594
AzfiRT00561		AT3G02230.1		0		165.2161213		197.2562026		207.9387238		168.3291568		189.3075393		180.0657616		152.1285357		165.4987592		193.2806002		6390		7373		8074		6378		7131		6499		5870		6258		7423		61396
AzfiRT00562		AT1G58440.1		3.80632		181.6783814		259.4317538		209.43416		144.0610383		210.6753211		157.0379109		186.532988		176.414077		183.8513862		6376		8799		7379		4953		7201		5143		6531		6053		6407		58842
AzfiRT00563		AT4G02080.1		3.5893E-117		224.0454466		258.0503248		276.2727653		266.7586943		277.2018636		260.9513425		252.543115		255.9791177		259.1804312		6375		7096		7892		7436		7682		6929		7169		7121		7323		65023
AzfiRT00564		AT5G28050.1		2.89216E-83		200.1149767		174.3069304		149.8658103		180.6392408		192.5038752		162.1704884		163.0253171		172.4614821		183.5615851		6371		5363		4790		5634		5969		4818		5178		5368		5803		49294
AzfiRT00565		AT2G22240.1		0		158.3591589		153.3648837		132.3033638		143.7281277		143.6019622		127.0135722		140.8624087		141.9611108		130.9326086		6369		5961		5342		5663		5625		4767		5652		5582		5229		50190
AzfiRT00566		AT4G29130.1		0		96.83647046		119.844727		109.027866		99.65476402		109.1025469		109.7407756		126.0265484		113.622809		112.7595864		6361		7608		7190		6413		6980		6727		8259		7297		7355		64190
AzfiRT00567		AT3G23300.1		0		87.83475828		94.96414742		100.7112981		78.26916298		73.23505179		79.44149457		91.92181103		87.19642807		93.17528472		6353		6638		7313		5546		5159		5362		6633		6166		6692		55862
AzfiRT00568		AT4G13710.1		0		134.6395994		94.44479307		100.7002881		135.0739985		95.00024815		114.5417852		160.1359125		133.1575247		94.78105131		6346		4302		4765		6237		4361		5038		7530		6136		4436		49151
AzfiRT00569		AT1G75630.1		1.72358E-61		58.24054037		59.35165714		58.64381463		66.87724122		59.54393669		61.4555981		56.88572076		61.83553987		60.50248637		6339		6243		6408		7131		6312		6242		6177		6580		6539		57971
AzfiRT00570		AT4G24330.1		5.6034E-125		103.7120063		107.5529088		117.7632323		112.3124173		105.7977433		108.6654139		113.6333211		106.9678428		103.7690248		6338		6352		7225		6724		6297		6197		6928		6391		6297		58749
AzfiRT00571		AT5G04410.1		4.30161E-55		95.67258547		71.19963838		68.16236369		96.45433602		87.00335402		84.01198205		111.0443167		82.86576963		65.77590918		6325		4549		4524		6247		5602		5183		7324		5356		4318		49428
AzfiRT00572		AT5G26710.1		0		81.8114985		83.6072339		78.35072411		88.72754248		82.62815818		77.72897033		87.90793872		79.64600403		74.91612589		6306		6228		6063		6700		6203		5591		6760		6002		5734		55587
AzfiRT00573		AT4G16520.2		7.27837E-67		174.4716308		163.2000141		150.0131964		186.9119777		191.4211255		166.5198629		162.1984008		158.2913087		174.5051068		6301		5696		5439		6613		6733		5612		5844		5589		6258		54085
AzfiRT00574		AT5G41700.5		8.586E-102		204.2383953		219.1589111		210.128946		238.1567036		256.3139794		221.2961525		228.0403179		215.4085647		221.8572885		6294		6527		6501		7190		7693		6364		7011		6490		6789		60859
AzfiRT00575		AT3G13410.1		1.36063E-36		135.8792023		132.8494061		140.1344218		146.2139532		140.0923313		144.1930167		148.0914862		133.1806397		137.9292842		6276		5930		6498		6616		6302		6215		6824		6014		6326		57001
AzfiRT00576		AT3G02090.1		0		114.9373455		120.068455		124.594712		117.3981315		116.8650345		119.3394559		134.9997669		118.4430394		106.6738246		6275		6335		6829		6279		6214		6080		7353		6322		5783		57470
AzfiRT00577		AT1G26910.1		3.9375E-140		200.3233225		222.7488265		255.1407388		201.5155188		224.109701		236.1914778		177.9721465		190.461363		250.2033184		6273		6741		8021		6182		6835		6902		5560		5831		7780		60125
AzfiRT00578		AT5G22780.1		0		48.63554258		54.25787375		54.83375973		47.12768599		43.3750761		50.63854096		48.32245497		49.82569636		56.56303783		6271		6761		7098		5953		5447		6093		6216		6281		7242		57362
AzfiRT00579		AT3G08710.2		1.05538E-37		261.751571		277.9826071		307.6425404		304.2576376		292.741646		295.8547157		266.9338634		271.748225		305.2262787		6263		6428		7390		7132		6822		6606		6372		6357		7252		60622
AzfiRT00580		AT2G30870.1		1.86667E-58		232.2387653		306.3648191		302.5040968		297.5575084		385.7578006		274.7096293		357.5583705		321.7283104		298.1681585		6250		7968		8173		7845		10111		6899		9600		8465		7968		73279
AzfiRT00581		AT2G26890.1		3.93866E-19		33.45160612		32.95568246		34.67130124		31.51983506		24.34690831		30.47061511		38.69340318		35.4327261		33.23450285		6241		5942		6494		5761		4424		5305		7202		6463		6157		53989
AzfiRT00582		AT5G09590.1		0		104.984858		113.7569715		103.3487708		95.0431544		96.5351066		88.09908287		84.70219386		103.5925113		72.25973733		6233		6527		6160		5528		5582		4881		5017		6013		4260		50201
AzfiRT00583		AT5G35160.2		0		96.70091445		98.7248459		99.84015204		101.2336221		97.5945314		98.6061062		113.1014735		100.5328383		88.2959146		6215		6132		6442		6374		6109		5914		7252		6317		5635		56390
AzfiRT00584		AT5G23110.1		0		17.15233134		15.475192		15.07284856		16.84355841		12.10540095		16.42854604		20.47356391		16.26533071		15.26682982		6215		5419		5483		5979		4272		5555		7401		5762		5493		51579
AzfiRT00585		AT5G22000.2		7.49049E-42		76.8115479		68.62899752		64.30289947		79.07514664		78.32046601		66.50107812		79.50875685		73.65791091		69.13428191		6211		5363		5220		6264		6168		5018		6414		5823		5551		52032
AzfiRT00586		AT5G19730.1		1.67671E-51		255.7461494		159.6673051		198.677412		461.2452501		172.5748192		228.1458157		336.947728		243.3664875		179.1076109		6202		3742		4837		10958		4076		5163		8152		5770		4313		53213
AzfiRT00587		AT1G51680.1		0		99.54191443		121.3357462		107.3532778		91.63097665		97.06338478		78.72056109		76.59376683		97.28446469		85.8920599		6202		7306		6715		5593		5890		4577		4761		5926		5314		52284
AzfiRT00588		AT2G20450.1		5.78144E-56		308.1237148		415.2511435		496.7096502		346.9359533		402.6534171		423.9157425		277.5655503		328.1234744		528.0112021		6200		8075		10034		6839		7891		7960		5572		6455		10550		69576
AzfiRT00589		AT2G44350.2		0		190.9051558		190.4188977		202.2667506		197.6083651		196.0757723		198.8207862		201.2825407		190.4681815		195.1125773		6187		5964		6581		6274		6189		6013		6508		6035		6279		56030
AzfiRT00590		AT5G20490.1		0		43.61143703		43.59443013		41.08027531		42.63071223		36.21209749		42.64557829		49.1288661		46.30987019		43.75617657		6184		5974		5848		5922		5001		5643		6950		6420		6161		54103
AzfiRT00591		AT4G21450.1		1.03497E-54		65.49364747		76.73669446		80.60182891		65.28518243		69.76940876		70.5576896		67.38934956		67.23874243		81.14910592		6182		7000		7638		6037		6414		6215		6346		6205		7606		59643
AzfiRT00592		AT3G62720.2		0		119.3597172		115.110889		122.356055		128.9174276		118.1689529		103.7657384		120.6283056		121.6708802		98.31423776		6178		5758		6358		6537		5957		5012		6229		6157		5053		53239
AzfiRT00593		AT1G56340.2		5.3453E-147		111.9367154		130.3749671		138.2086046		124.8209123		134.260194		138.0665189		120.6088441		120.8499499		132.3060797		6178		6954		7658		6749		7217		7111		6641		6521		7251		62280
AzfiRT00594		AT1G79440.1		3.47499E-67		69.4759824		80.74840897		84.67825438		65.01604439		69.8793238		76.22257781		76.66435216		74.16949629		87.93429553		6176		6937		7557		5662		6050		6323		6799		6446		7762		59712
AzfiRT00595		AT3G05950.1		3.23922E-22		49.55185445		30.95034635		24.54688113		47.25273456		45.97196221		34.05753387		48.82337435		38.19955685		25.61000542		6171		3725		3069		5765		5576		3958		6066		4651		3167		42148
AzfiRT00596		AT3G02230.1		0		217.1220647		275.6925276		284.7989064		210.7838673		234.3472403		220.0342759		229.6629094		245.7297831		258.7896205		6151		7548		8100		5850		6466		5817		6491		6806		7280		60509
AzfiRT00597		AT4G28390.1		8.88147E-84		542.9024077		563.4133392		621.0466136		569.9571224		578.2030645		621.260354		539.4860012		552.6811356		590.5194127		6144		6162		7056		6319		6373		6561		6091		6115		6636		57457
AzfiRT00598		AT2G37270.2		1.011E-124		232.145135		293.9970736		353.0754564		236.92562		261.1339572		293.8792505		215.9948278		245.3854269		335.2749782		6132		7505		9363		6131		6718		7244		5692		6337		8794		63916
AzfiRT00599		AT1G52280.1		3.2542E-108		93.38517147		110.166294		113.33925		104.3970317		117.4083544		108.4041219		105.4030246		97.28028118		114.4199925		6125		6983		7463		6708		7500		6635		6897		6238		7452		62001
AzfiRT00600		AT3G52300.1		4.3148E-43		205.7440014		253.2053168		263.7169557		260.7214062		278.8961155		254.4225215		249.0615963		245.0171884		253.9653691		6105		7261		7856		7579		8060		7045		7373		7108		7483		65870
AzfiRT00601		AT4G36020.1		1.42694E-25		82.09116845		102.9203508		128.715018		89.46401696		95.49803922		100.7356313		81.94743567		91.37933896		117.5405545		6105		7397		9610		6518		6917		6991		6080		6644		8680		64942
AzfiRT00602		AT3G52590.1		2.41059E-86		254.5771665		314.174674		392.3340189		248.8782839		291.0209162		313.8331312		197.7784146		246.8686971		419.5924381		6104		7280		9444		5846		6796		7022		4731		5787		9990		63000
AzfiRT00603		AT1G16260.2		3.27167E-92		83.07611315		73.40159106		87.58465705		55.83143023		81.60708596		71.31330164		66.63650674		67.00564027		74.49407088		6077		5189		6432		4001		5814		4868		4863		4792		5411		47447
AzfiRT00604		AT2G38240.1		6.86711E-64		150.4843512		152.9947139		188.5350465		157.1505502		141.2505022		167.0497167		116.5265718		147.5322901		169.4455556		6071		5965		7636		6211		5550		6289		4690		5819		6788		55019
AzfiRT00605		AT4G04910.1		0		70.59767999		75.27911621		76.86041204		69.1878258		65.94885052		76.66289606		72.3856424		69.49554045		75.66814925		6065		6250		6629		5823		5518		6146		6204		5837		6455		54927
AzfiRT00606		AT2G19860.1		7.1916E-163		77.29999413		80.17072931		82.30464769		74.33746747		68.39991842		77.3980252		90.00375637		73.44591384		79.1169756		6064		6078		6482		5713		5226		5666		7044		5633		6163		54069
AzfiRT00607		AT1G48030.2		0		103.9777181		117.3701725		118.2806621		123.2244481		131.7497849		117.2308479		129.8568472		119.4053852		99.20199528		6062		6613		6923		7038		7481		6378		7553		6806		5743		60597
AzfiRT00608		AT5G27320.1		1.3111E-105		150.6327387		129.7177721		112.2967751		128.5981345		140.0944059		114.4732272		140.5760917		144.6437407		121.8429641		6062		5045		4537		5070		5491		4299		5644		5691		4869		46708
AzfiRT00609		AT1G07380.1		0		57.16303881		45.55598151		44.58845478		64.82762906		52.99204946		54.46550764		60.9284559		50.60380711		46.49924148		6044		4655		4733		6715		5457		5374		6427		5231		4882		49518
AzfiRT00610		AT1G47056.1		9.3093E-109		117.2294165		105.737376		102.1350731		123.7153286		117.1486921		112.1516014		139.4693259		113.2785927		100.9486304		6024		5251		5269		6228		5863		5378		7150		5691		5151		52005
AzfiRT00611		AT3G57330.1		0		108.2156301		95.42073993		94.23925209		89.79522745		83.30069137		92.5320265		125.9684688		94.96682873		80.99652455		6013		5124		5257		4888		4508		4798		6983		5159		4469		47199
AzfiRT00612		AT1G80360.1		0		124.9395564		117.2563956		102.6661025		143.3634348		134.6641285		112.4993225		140.3616891		129.6218051		112.0675744		6010		5451		4958		6756		6309		5050		6736		6096		5353		52719
AzfiRT00613		AT4G08450.1		1.9446		87.93053204		123.1565903		101.0226713		64.09855089		102.3006165		73.65653468		94.04755048		115.4539454		71.09184539		6010		8135		6932		4292		6810		4698		6413		7715		4825		55830
AzfiRT00614		AT2G32720.1		8.91581E-45		163.7392577		189.2140361		190.8919808		172.6511495		170.8083184		169.8803397		174.0218982		165.0796967		176.2131747		6003		6704		7026		6201		6099		5812		6365		5917		6415		56542
AzfiRT00615		AT4G02480.1		0		60.4184929		64.79909918		59.62026017		59.31966959		55.67840457		59.16754777		61.92286473		64.02244176		63.09583932		6002		6221		5946		5773		5387		5485		6137		6218		6224		53393
AzfiRT00616		AT5G07220.1		1.71566E-38		141.9604739		151.9131041		136.3835758		159.5455404		153.9464424		130.3167491		171.9442662		155.7317824		119.7279235		5999		6204		5786		6605		6336		5139		7249		6434		5024		54776
AzfiRT00617		AT5G19140.1		8.06495E-68		181.6970477		161.3539372		144.7458035		226.6635849		202.1356104		168.5637224		189.3330602		192.333615		169.0156728		5988		5139		4789		7318		6488		5184		6225		6197		5531		52859
AzfiRT00618		AT3G05420.1		0		86.88148257		95.56056522		98.03074741		84.89358664		84.81106667		92.12273595		92.45250071		88.67290987		98.43945939		5988		6365		6783		5732		5693		5925		6357		5975		6737		55555
AzfiRT00619		AT3G04400.1		2.50775E-84		258.8694497		333.6232111		396.3425361		267.9943012		298.1981318		334.7572622		220.4356165		261.5540065		405.8498114		5988		7458		9204		6073		6718		7226		5087		5915		9322		62991
AzfiRT00620		AT4G36760.1		0		104.1711208		106.1686556		97.11728325		110.0321824		111.6619988		101.904248		117.5818488		109.6506635		104.3281082		5980		5890		5597		6188		6243		5459		6734		6154		5947		54192
AzfiRT00621		AT1G74030.1		0		124.8035642		139.0641904		145.5898895		127.1806275		130.2494529		125.4818557		121.550098		128.9177423		131.9062226		5960		6418		6980		5950		6058		5592		5791		6019		6255		55023
AzfiRT00622		AT3G10660.1		0		105.4698615		113.3922839		106.6818485		100.76203		120.0729802		102.3408892		118.5528979		108.8220539		109.9477356		5947		6179		6039		5566		6594		5385		6669		5999		6156		54534
AzfiRT00623		AT1G51590.1		0		92.9558683		108.3084698		111.0787919		95.15733712		99.22181401		106.2915201		103.6303205		102.015641		102.3034487		5935		6683		7120		5952		6170		6333		6601		6368		6486		57648
AzfiRT00624		AT4G10380.1		7.97308E-93		87.94418592		66.01729357		63.59466161		94.55351728		75.34389029		72.43689098		94.3054157		80.16873866		69.28417554		5930		4302		4305		6246		4948		4558		6344		5285		4639		46557
AzfiRT00625		AT4G22120.6		0		76.26362801		70.97168087		69.60235164		75.86184521		66.39038543		63.4252401		91.40388868		75.41056052		67.42580142		5922		5326		5426		5771		5021		4596		7081		5725		5199		50067
AzfiRT00626		AT3G03050.1		0		47.21370984		39.4357253		37.34118863		52.10936927		41.02641364		39.32444127		47.55713777		48.47188985		33.23800377		5908		4769		4691		6388		5000		4592		5937		5930		4130		47345
AzfiRT00627		AT1G07930.2		1.23713E-67		525.7874112		609.4591373		766.0555771		499.4843845		480.083542		609.3840165		501.7370775		530.5928482		646.4805563		5898		6607		8627		5489		5245		6379		5615		5819		7201		56880
AzfiRT00628		AT5G02500.2		2.4445E-139		300.2394061		252.6189905		205.8723233		280.8807545		233.610483		180.2534226		252.7293409		275.3551376		124.4953102		5892		4791		4056		5400		4465		3301		4948		5283		2426		40562
AzfiRT00629		AT2G01070.1		0		112.624197		119.9600802		130.2929208		122.6510402		112.3983506		125.8508756		115.0547063		106.2991403		138.1215038		5891		6064		6842		6285		5726		6143		6004		5436		7174		55565
AzfiRT00630		AT4G17190.1		7.3499E-159		108.8905569		120.6350455		122.7219115		119.0796011		129.9565964		125.9024885		125.1073616		111.6613361		136.7395162		5888		6304		6662		6308		6844		6353		6749		5903		7342		58353
AzfiRT00631		AT1G51650.1		3.97444E-22		264.4557157		311.8541905		339.9799271		320.3855603		322.9125392		317.4729761		314.878835		291.1264803		320.0230195		5887		6709		7598		6987		7001		6595		6993		6336		7074		61180
AzfiRT00632		AT5G21274.1		6.08192E-98		187.3586644		212.3297126		233.2727936		213.0687511		214.3198522		209.7182181		202.2335056		190.4973913		210.6593413		5881		6441		7351		6552		6552		6143		6333		5846		6566		57665
AzfiRT00633		AT3G47340.1		0		98.50267887		102.7748937		103.0392628		103.6254928		110.1680747		104.5682131		110.1192254		100.8209996		104.2259496		5880		5929		6175		6060		6405		5825		6558		5884		6178		54894
AzfiRT00634		AT1G13560.1		0		109.7013593		105.9843883		109.2157918		114.4162938		109.6478746		112.9577861		120.2449028		107.2072206		114.9292055		5880		5490		5877		6008		5724		5650		6430		5618		6117		52794
AzfiRT00635		AT1G52780.1		0		60.45171972		56.20027842		64.7010222		72.70656996		58.26818682		67.25936553		77.06436431		60.77015677		53.99250384		5879		5282		6317		6927		5519		6104		7477		5778		5214		54497
AzfiRT00636		AT1G29400.2		0		62.06614493		62.68203585		60.02413539		60.73502187		55.0735667		62.00595807		59.50229072		58.13670225		63.70641172		5877		5736		5706		5634		5079		5479		5621		5382		5990		50504
AzfiRT00637		AT2G34660.2		0		38.97135843		42.70047882		47.87745627		31.26229212		34.44945918		41.21439468		37.36758307		39.98358523		43.3951237		5875		6221		7246		4617		5058		5798		5620		5893		6496		52824
AzfiRT00638		AT5G62700.1		0		175.2502567		180.658471		195.1987404		167.0927935		154.6722799		153.857319		204.5597849		195.8799185		159.2434517		5854		5832		6546		5468		5032		4796		6817		6397		5282		52024
AzfiRT00639		AT4G10380.1		8.50999E-93		86.31636186		62.48740569		63.24087013		91.5143813		76.1185396		72.2600685		93.41622773		75.49619643		67.03096388		5846		4090		4300		6072		5021		4567		6312		4999		4508		45715
AzfiRT00640		AT1G49600.1		1.0861E-129		140.0472277		139.2609313		152.1476522		148.6286408		149.9687837		157.9828548		151.5685866		138.2218572		157.9513139		5845		5617		6375		6077		6096		6153		6311		5640		6546		54660
AzfiRT00641		AT2G44930.1		9.88596E-19		99.2442864		83.52167247		90.88322816		89.5887864		93.61172478		79.56196504		117.4514947		103.8972464		77.58286398		5828		4740		5358		5154		5354		4360		6881		5965		4524		48164
AzfiRT00642		AT1G65970.1		1.10929E-82		231.9958022		246.6477997		268.6364553		260.2167065		285.0417243		259.1432536		239.4048		247.8807757		263.2198898		5828		5988		6775		6404		6974		6075		6000		6088		6566		56698
AzfiRT00643		AT4G11420.1		0		62.34746586		79.78104071		89.27799393		67.72933027		69.95195382		78.60660233		65.81049872		68.98445596		81.62536505		5823		7201		8371		6197		6363		6851		6132		6299		7570		60807
AzfiRT00644		AT1G23800.1		0		60.52615592		47.15495678		42.81348475		62.62125583		58.5789821		53.11377714		53.02770908		50.05870954		45.69435608		5820		4382		4133		5899		5486		4766		5087		4706		4363		44642
AzfiRT00645		AT4G37300.1		2.39276E-25		156.6977835		124.4442662		130.2890662		189.7403045		178.6528014		158.7347135		183.5099836		174.7746764		176.1225935		5815		4463		4854		6898		6457		5497		6794		6341		6490		53609
AzfiRT00646		AT2G39390.1		4.89849E-42		276.8154884		308.2214149		358.9578938		279.4499118		294.5412814		310.1632347		209.9982886		253.4159721		359.7494225		5811		6253		7565		5747		6022		6076		4398		5201		7499		54572
AzfiRT00647		AT2G20420.1		0		123.9481539		146.3594593		156.5731132		128.2221142		142.1357266		145.2078486		130.2356176		133.8151051		148.3600026		5802		6621		7358		5880		6480		6343		6082		6124		6896		57586
AzfiRT00648		AT4G22090.1		5.9883E-145		130.2845549		50.58349732		55.50227822		156.1027259		57.1420157		78.60160984		117.9017314		84.04088268		51.35878419		5794		2174		2478		6801		2475		3262		5231		3654		2268		34137
AzfiRT00649		AT1G45000.1		0		124.1826331		142.8618179		150.5586109		129.3707831		135.5801054		146.6832904		134.2321772		127.6783218		147.046561		5779		6425		7034		5898		6145		6370		6232		5809		6795		56487
AzfiRT00650		AT2G35880.1		3.31767E-30		71.68143161		74.13372051		81.13421106		76.8323849		68.10435851		80.39311844		66.84690203		69.12753432		80.67829522		5773		5770		6560		6062		5342		6042		5371		5443		6452		52815
AzfiRT00651		AT4G10440.1		0		75.0227001		85.64772265		85.22794542		80.1354676		78.54330911		81.10732698		81.645685		79.5916284		79.57270792		5751		6345		6559		6018		5864		5802		6244		5965		6057		54605
AzfiRT00652		AT5G42650.1		4.248E-142		125.189245		113.5836099		100.140816		95.99666989		108.6359787		90.57887966		108.2156816		136.3578859		95.73963111		5748		5040		4616		4318		4858		3881		4957		6121		4365		43904
AzfiRT00653		AT3G61790.1		3.0979E-167		83.73888311		98.89975885		99.97370543		97.44344462		106.8593544		95.10058887		89.10149998		94.9691949		95.93029467		5736		6547		6875		6539		7129		6079		6089		6360		6525		57879
AzfiRT00654		AT4G24620.1		0		106.523182		116.5017533		123.5639151		98.80798434		101.342967		114.3703502		88.68202875		106.6078751		130.3022916		5707		6032		6646		5186		5288		5718		4740		5584		6932		51833
AzfiRT00655		AT5G67050.1		1.75635E-17		81.27942015		67.12085323		70.70070368		88.17303405		92.49410188		79.78612897		84.64102127		81.45999424		81.07883435		5705		4553		4982		6063		6323		5226		5927		5590		5651		50020
AzfiRT00656		AT3G27890.1		8.87781E-76		144.8606181		161.3336337		133.5596678		142.9388705		171.307398		126.3104446		126.1215862		137.3814479		130.9628556		5700		6135		5276		5510		6565		4638		4951		5285		5117		49177
AzfiRT00657		AT3G12580.1		0		134.4028547		138.4380242		61.61176722		134.5421013		137.5137112		79.13472457		112.1910686		137.4725892		52.94741569		5693		5667		2620		5583		5673		3128		4741		5693		2227		41025
AzfiRT00658		AT1G14670.1		0		106.6017922		108.6000973		110.8308414		114.0929364		98.642976		107.5491364		110.6272921		100.1641613		106.3549029		5690		5602		5939		5966		5128		5357		5891		5227		5637		50437
AzfiRT00659		AT3G22750.1		1.5405E-170		94.58279906		91.48364208		99.46464009		110.7582167		101.8099769		105.4013631		121.7330982		103.2765252		96.90940147		5686		5315		6003		6523		5961		5913		7301		6070		5785		54557
AzfiRT00660		AT1G53300.1		1.1577E-129		75.818524		72.11333046		77.32972271		48.24765229		59.74200156		55.32819428		75.79628564		73.56346819		60.86822665		5680		5221		5816		3541		4359		3868		5665		5388		4528		44066
AzfiRT00661		AT3G05420.2		0		97.33974761		104.2008594		108.3541758		95.1759164		94.34348316		102.8940556		98.87551017		99.86121842		110.2916141		5675		5871		6342		5436		5357		5598		5751		5692		6385		52107
AzfiRT00662		AT3G16040.1		0.866733		328.2457087		418.120604		433.5994701		424.7086993		458.5497305		399.736636		395.6233313		381.2511503		422.0444877		5666		6975		7514		7182		7709		6439		6813		6434		7234		61966
AzfiRT00663		AT3G05560.3		1.17242E-40		283.2864635		328.8854552		373.1803284		284.9305457		308.9383552		334.3824994		249.3675931		276.8672295		376.8416485		5665		6356		7492		5582		6017		6240		4975		5413		7483		55223
AzfiRT00664		AT5G10980.1		3.45653E-55		330.0320456		343.1884224		343.1909373		348.065079		367.8775366		351.9767223		294.2470039		347.3441821		432.1195225		5664		5692		5913		5852		6149		5637		5038		5828		7364		53137
AzfiRT00665		AT1G54290.1		3.14105E-51		203.0756919		144.0822138		123.2235344		179.0260289		190.9697502		144.6663298		183.9084261		143.4171237		145.4062066		5647		3872		3440		4877		5172		3754		5102		3899		4015		39778
AzfiRT00666		AT4G14960.2		1.7092E-167		196.7057351		228.2716221		227.8968015		204.3810447		213.486724		210.5660226		194.2702183		214.4905244		239.3564333		5646		6332		6567		5747		5968		5640		5563		6019		6822		54304
AzfiRT00667		AT1G30330.1		4.9678E-171		41.07904228		35.8829774		32.62711897		37.53866792		34.35703172		31.26138367		42.51151636		35.71580482		33.529546		5641		4762		4498		5050		4595		4006		5824		4795		4572		43743
AzfiRT00668		AT5G60860.1		1.8827E-128		154.1426453		165.8142807		161.7445199		167.0367318		164.5048815		165.883276		153.2160842		154.8638145		168.1859087		5632		5855		5933		5979		5854		5656		5585		5532		6102		52128
AzfiRT00669		AT1G10950.1		0		167.358127		174.3727747		185.1722766		163.5525476		140.012925		169.1512722		173.351724		160.4513746		169.1987717		5632		5671		6256		5392		4589		5312		5820		5279		5654		49605
AzfiRT00670		AT1G19020.1		0.00263303		157.9569238		137.357152		129.1480738		170.4355345		163.624087		121.9406721		170.8801915		158.807749		114.3706808		5626		4728		4618		5947		5676		4053		6072		5530		4045		46295
AzfiRT00671		AT3G51670.1		2.86216E-92		86.53758791		110.0503302		117.9445531		68.38916238		79.85176097		71.39853812		100.9428972		116.0454913		96.5523654		5607		6891		7672		4341		5039		4317		6525		7351		6212		53955
AzfiRT00672		AT1G75630.1		1.09129E-66		231.9242968		230.8668114		241.5219307		248.4765616		231.4186791		226.3234445		213.0251168		227.4905434		228.813968		5607		5394		5862		5885		5449		5106		5138		5377		5493		49311
AzfiRT00673		AT2G46600.1		3.25364E-16		189.6208719		139.1294128		183.7202739		288.8331317		220.407383		233.6612466		279.7580106		191.8402172		175.078301		5603		3973		5450		8361		6343		6443		8247		5542		5137		55099
AzfiRT00674		AT5G59850.1		2.81329E-80		207.6710519		288.7956799		337.6870987		252.2640284		309.6630061		300.4336149		227.7329871		244.0067504		341.7094092		5594		7518		9132		6657		8124		7552		6120		6426		9140		66263
AzfiRT00675		AT5G54800.1		1.4462E-153		115.3498243		110.8752333		112.6352975		114.9409474		112.5839384		115.0231673		116.9874242		110.9509502		111.3816931		5586		5189		5476		5453		5310		5198		5652		5253		5356		48473
AzfiRT00676		AT2G26730.1		4.38E-106		81.01995925		94.96427137		78.34592356		76.27179996		72.94924382		61.57731262		89.2851703		98.51813569		67.5453409		5582		6323		5419		5148		4895		3959		6137		6636		4621		48720
AzfiRT00677		AT3G47780.1		0		84.17958526		98.93065359		85.08617529		72.7158489		81.75334681		84.02658004		84.10460684		85.48290116		68.56943624		5561		6316		5643		4706		5260		5180		5543		5521		4498		48228
AzfiRT00678		AT5G23250.1		8.0029E-178		159.871651		174.8603903		186.6312098		168.2396915		188.0962461		185.4025294		161.7469404		169.4062714		183.5915882		5559		5876		6515		5731		6370		6016		5611		5759		6339		53776
AzfiRT00679		AT5G64740.1		0		55.94683051		58.0993357		59.54981028		56.93346883		42.97668108		59.34828666		64.1243438		54.09299927		55.58136706		5555		5575		5936		5538		4156		5499		6352		5251		5480		49342
AzfiRT00680		AT5G10360.1		7.2106E-121		201.6432989		238.1888577		273.6046676		224.1062202		237.056822		246.5940233		214.5682641		207.5489913		281.6687724		5552		6338		7563		6045		6357		6336		5894		5587		7701		57373
AzfiRT00681		AT2G30050.1		0.255786		72.10058485		90.07521722		110.2674714		76.54015749		94.97793398		113.1476568		65.98080181		97.57813554		105.7553737		5527		6673		8486		5748		7091		8094		5046		7313		8050		62028
AzfiRT00682		AT2G47650.1		0		121.1644762		150.5724281		156.2098891		115.7004058		128.9150656		122.3808621		114.8687591		130.7146357		161.5145377		5518		6627		7142		5162		5718		5201		5219		5820		7304		53711
AzfiRT00683		AT3G02530.1		0		91.44771472		110.2648279		123.5600373		95.13925403		107.5750514		114.6003297		100.3342293		100.655839		112.7889593		5518		6430		7485		5624		6322		6453		6040		5938		6758		56568
AzfiRT00684		not available				212.0293968		210.4397107		194.3364847		240.5050046		237.5718615		207.5036014		232.3891321		240.9558893		204.654503		5511		5286		5071		6124		6014		5033		6026		6123		5282		50470
AzfiRT00685		AT4G08950.1		2.58717E-78		160.6455142		161.6354696		144.0203023		122.8809672		137.5426338		110.6039091		194.065379		222.8490982		124.4079929		5502		5350		4952		4123		4588		3535		6631		7462		4231		46374
AzfiRT00686		AT1G75850.1		0		67.70813176		74.08445027		76.9721464		66.46758992		66.4903157		75.50595494		73.47260053		71.37576951		82.09723007		5485		5800		6260		5275		5246		5708		5938		5653		6604		51969
AzfiRT00687		AT5G12110.1		2.27105E-63		181.0553244		244.5925434		292.1702843		178.041296		219.4863009		234.6268488		147.8321364		183.772542		278.5710164		5485		7161		8886		5284		6476		6633		4468		5443		8380		58216
AzfiRT00688		AT4G13050.1		5.8685E-130		107.2398735		117.9877064		115.8966487		111.5021002		112.8595573		120.9953466		116.920406		113.7495519		119.8330659		5484		5831		5950		5586		5621		5774		5965		5687		6085		51983
AzfiRT00689		AT3G44330.1		0		88.16190785		103.3399909		113.7032842		91.1411859		88.72064679		108.1922871		93.83407296		90.81703419		121.0141217		5482		6210		7098		5552		5373		6278		5821		5521		7472		54807
AzfiRT00690		AT2G39050.1		1.04551E-34		196.435097		202.4444942		228.6752893		188.68789		184.6035121		193.5124275		126.9390027		142.3729903		220.1803431		5477		5455		6401		5154		5013		5035		3531		3881		6096		46043
AzfiRT00691		AT1G34130.1		0		72.53633955		84.93278498		93.68218512		76.93778365		74.68105031		83.76714545		79.64294401		79.33179197		79.33640521		5472		6192		7095		5686		5487		5897		5994		5851		5943		53617
AzfiRT00692		AT4G37640.1		9.6278E-152		129.2765576		116.2365418		112.199416		112.4669245		124.27968		114.9242084		141.4881429		120.2963877		109.88564		5463		4747		4760		4656		5115		4532		5965		4970		4611		44819
AzfiRT00693		AT3G18130.1		1.2545E-166		144.6008142		152.9438053		180.3596149		145.9523509		138.1286922		157.9364285		125.4686837		133.7528796		170.5777711		5456		5577		6832		5395		5076		5561		4723		4934		6391		49945
AzfiRT00694		AT2G05710.1		0		62.20164993		63.01725728		66.60592196		61.44324069		58.52405332		66.76537236		65.68731475		64.62590357		66.04197587		5452		5338		5861		5276		4996		5461		5744		5538		5748		49414
AzfiRT00695		AT2G03440.1		0.0994116		225.3725724		172.8785601		182.5859328		250.8457341		221.6237823		210.6718355		249.7259987		223.9555313		206.2405606		5443		4035		4427		5935		5213		4748		6017		5288		4946		46052
AzfiRT00696		AT2G27210.1		0		64.62353869		73.84183926		70.90461698		63.82618448		61.43831425		64.95117844		65.59906562		72.45618801		71.50654137		5428		5994		5979		5252		5026		5091		5497		5950		5964		50181
AzfiRT00697		AT5G16570.1		4.16653E-79		473.3722349		386.2678545		415.2767049		456.2555059		458.5755924		390.8458921		452.0587159		413.1119077		424.8725425		5416		4271		4770		5114		5110		4173		5160		4621		4827		43462
AzfiRT00698		AT1G03220.1		7.21688E-60		106.9635468		125.2156197		116.0299443		94.40162148		124.9985997		112.3145376		135.9895732		162.0082186		95.82112449		5414		6125		5896		4681		6162		5305		6867		8017		4816		53283
AzfiRT00699		AT4G37760.1		0		93.72550066		96.17609052		85.16592991		86.63957593		85.45938715		78.31918066		94.64033292		89.22478792		72.05054925		5413		5368		4938		4902		4807		4221		5453		5038		4132		44272
AzfiRT00700		AT1G19580.1		7.0208E-103		146.1636923		151.8874628		153.9027901		154.1481404		162.925548		159.038813		160.3302335		149.0863737		152.2710421		5395		5418		5703		5574		5857		5478		5904		5380		5581		50290
AzfiRT00701		AT1G76680.1		6.91317E-73		135.7364952		184.8670731		201.4161155		154.4514092		189.8967426		190.1299471		170.7571965		172.7287974		200.3176577		5395		7101		8037		6014		7351		7052		6771		6712		7906		62339
AzfiRT00702		AT1G26560.1		1.3591E-126		100.3269747		108.4506408		135.8693354		104.7824659		104.5003213		123.1338629		103.6014491		88.48580231		122.7785369		5395		5636		7335		5520		5473		6179		5558		4652		6556		52304
AzfiRT00703		AT3G02520.1		1.5218E-135		117.7546463		121.3493138		131.6938974		129.3388998		129.9413933		134.0257954		124.7958748		119.0592102		139.4799065		5392		5370		6054		5802		5795		5727		5701		5330		6342		51513
AzfiRT00704		AT5G19730.1		4.6468E-100		96.74370246		85.74892494		88.55178749		98.12909112		87.55579171		95.9578446		94.50664797		84.83548104		91.91409964		5390		4617		4953		5356		4751		4989		5253		4621		5085		45015
AzfiRT00705		AT1G67250.1		9.93795E-39		120.4365372		136.636886		131.6424379		138.5350147		162.7799603		139.8248741		128.4121873		126.5055368		144.5624422		5383		5902		5907		6066		7086		5832		5726		5528		6416		53846
AzfiRT00706		AT3G06035.1		1.03244E-18		60.67982392		59.72011266		65.01285426		60.29374863		55.93626371		54.75497198		63.59142446		58.75602759		62.26662201		5382		5119		5789		5239		4832		4532		5627		5095		5484		47099
AzfiRT00707		AT3G25140.1		0		94.68635578		91.07322851		92.43923113		99.54487178		91.43583751		95.82583481		110.0128296		90.97933859		81.91794846		5379		5000		5272		5540		5059		5080		6235		5053		4621		47239
AzfiRT00708		not available				244.8321941		260.2734919		231.8858751		162.1118596		171.4883995		132.4268141		237.0926346		270.1932105		216.9064298		5371		5518		5107		3484		3664		2711		5189		5795		4725		41564
AzfiRT00709		AT5G15200.1		9.3898E-114		137.1165055		153.7750286		185.226736		145.8034032		159.7728691		170.0089558		124.9447669		131.9921766		179.9634338		5368		5818		7280		5592		6092		6211		4880		5052		6996		53289
AzfiRT00710		AT5G47490.1		1.0205E-151		33.03843328		35.67727479		36.72976539		31.54345357		27.25922085		35.40401253		35.51690583		33.97565549		37.35795274		5366		5600		5989		5019		4312		5366		5755		5395		6025		48827
AzfiRT00711		AT5G60520.1		9.05476E-96		49.66794216		72.64570071		67.34614966		71.72031286		61.72132831		44.66304601		90.07536616		69.60082846		49.28146087		5359		7575		7295		7581		6486		4497		9696		7342		5280		61111
AzfiRT00712		AT5G62740.1		1.8982E-159		150.2152877		123.5293629		143.0033624		190.1634795		171.9216186		172.9068408		167.6955723		146.0700468		141.8110928		5354		4255		5117		6640		5968		5751		5963		5090		5019		49157
AzfiRT00713		AT2G21170.1		9.024E-150		135.4426067		125.9325527		128.0062981		144.7369631		140.9625539		136.2741826		135.8628518		125.9583682		130.8445835		5353		4810		5079		5604		5426		5026		5357		4867		5135		46657
AzfiRT00714		AT3G11510.1		4.89762E-67		223.6831666		273.9681557		322.6755861		250.684773		279.8492701		297.5481772		216.3595942		226.6073623		336.4821244		5341		6322		7735		5864		6508		6630		5154		5290		7978		56822
AzfiRT00715		AT5G65810.1		2.19415E-44		150.1856014		169.0873846		193.8205307		164.0443195		163.62094		160.5169196		160.4095927		154.248922		166.631901		5338		5808		6916		5712		5664		5324		5688		5360		5881		51691
AzfiRT00716		AT5G51070.1		0		54.22669175		51.84248133		48.82230409		51.46309913		53.04845921		56.32373245		55.75977984		54.97676719		56.56413922		5337		4931		4824		4962		5085		5173		5475		5290		5528		46605
AzfiRT00717		AT4G15093.1		1.12418E-97		183.4855508		177.6547784		171.0161354		189.1201008		194.4328147		170.3822625		205.429047		190.9479079		166.5979924		5335		4992		4992		5387		5506		4623		5959		5428		4810		47032
AzfiRT00718		AT3G45180.1		2.26683E-41		107.9425948		84.83842682		85.13654218		112.539147		109.8326424		91.52616803		102.677255		99.24708535		89.86726819		5332		4050		4222		5446		5284		4219		5060		4793		4408		42814
AzfiRT00719		AT4G13010.1		5.7017E-127		156.8767079		136.8062302		125.3321363		187.3229484		172.9199182		142.7824382		184.0928272		164.6142331		135.2505276		5330		4492		4275		6235		5722		4527		6240		5468		4563		46852
AzfiRT00720		AT3G25800.1		0		79.70631015		81.68549241		82.58708477		77.38540364		76.22486319		80.69402387		81.33534276		77.49717832		82.78864787		5321		5270		5535		5061		4956		5027		5417		5058		5488		47133
AzfiRT00721		AT4G32640.2		0		51.67570371		62.6749576		60.17798274		48.12452267		44.64432237		52.22985236		47.91935584		53.81047608		59.9212753		5316		6231		6215		4850		4473		5014		4918		5412		6121		48550
AzfiRT00722		AT5G23950.1		9.46195E-24		211.2461819		205.1307815		223.7677225		235.278611		271.4078411		229.2267977		234.504224		232.3007335		173.8512544		5312		4985		5649		5796		6647		5379		5883		5711		4341		49703
AzfiRT00723		AT5G09550.1		0		76.57441876		88.02427452		93.6695542		72.09933146		80.31095287		85.25605113		72.59169146		77.73335678		88.28330281		5310		5899		6521		4898		5424		5517		5022		5270		6079		49940
AzfiRT00724		AT3G60860.1		0		35.66252114		36.68619006		37.10247647		33.83056816		27.88850113		36.25009984		42.46197387		35.63161988		34.54067825		5307		5276		5543		4932		4042		5034		6304		5184		5104		46726
AzfiRT00725		AT1G56450.1		5.3924E-111		146.8278584		151.8439146		158.1481923		155.5609202		167.7120488		161.3790426		146.6179783		143.747867		155.1481415		5299		5296		5730		5500		5895		5435		5279		5072		5560		49066
AzfiRT00726		AT3G19540.1		2.5306E-129		97.95038965		107.4996034		118.4474175		104.1009539		125.2291232		121.8959092		113.7036921		105.9974513		125.5295637		5294		5615		6427		5512		6592		6148		6131		5601		6737		54057
AzfiRT00727		AT5G14640.1		0		99.39456085		105.4157079		104.6406305		101.304413		101.9378524		100.1262561		106.938621		100.1266688		109.8262458		5288		5420		5589		5280		5282		4971		5676		5208		5802		48516
AzfiRT00728		AT5G09900.2		0		109.4359193		116.9233186		123.4218215		119.1675733		117.5715653		120.3331967		121.5427268		110.961326		121.7386407		5286		5458		5985		5639		5531		5424		5857		5240		5839		50259
AzfiRT00729		AT3G45600.1		1.24656E-41		126.9396645		148.8425025		151.6397511		117.2039718		124.7064633		113.1725384		130.1789851		150.2776911		146.071086		5279		5982		6331		4775		5051		4392		5401		6110		6032		49353
AzfiRT00730		not available				257.1669197		222.6855024		194.6073013		374.2332228		313.9840948		240.9564967		253.6689733		220.9201756		203.4275575		5277		4416		4009		7523		6275		4614		5193		4432		4145		45884
AzfiRT00731		AT3G44750.2		4.46885E-24		118.6356396		152.1380576		182.8476585		122.9127056		142.0456073		152.8068		107.2105692		133.2427501		159.4644607		5273		6535		8159		5352		6149		6338		4754		5790		7038		55388
AzfiRT00732		AT4G02570.4		0		65.15414284		73.77619319		73.77781775		70.91101823		69.77873105		75.82077298		73.49881958		70.4612182		75.77406907		5270		5767		5991		5619		5497		5723		5931		5572		6086		51456
AzfiRT00733		AT3G57490.1		7.42697E-32		319.458314		319.8918167		383.5030491		321.3855763		336.0989991		354.4836634		270.9143956		306.5961229		387.0596547		5268		5098		6349		5192		5398		5455		4457		4943		6338		48498
AzfiRT00734		not available				315.230143		298.0357966		278.6027185		365.8719499		342.9196024		300.8809993		322.75882		370.3562266		277.63161		5261		4807		4668		5982		5574		4686		5374		6043		4601		46996
AzfiRT00735		AT5G26220.1		3.63446E-61		116.347319		136.5002343		128.8441679		127.1827438		135.0821478		137.9016546		119.6580658		137.5984413		120.7326482		5261		5965		5849		5634		5949		5819		5398		6083		5421		51379
AzfiRT00736		AT1G78900.2		0		127.0183926		133.5322244		139.3966233		132.2448335		129.5978252		133.6274054		147.6852339		131.0810073		130.3976106		5257		5341		5792		5362		5224		5161		6098		5304		5359		48898
AzfiRT00737		AT2G04780.2		2.49499E-22		182.4001416		204.9908658		216.2642256		135.9598531		157.0953007		148.9876229		144.8285235		216.4579346		160.0320766		5249		5701		6248		3833		4403		4001		4158		6090		4573		44256
AzfiRT00738		AT1G22930.1		6.9027E-172		48.80794787		44.73950125		39.85310772		47.10605673		45.02402624		49.59183003		52.69831475		53.46144052		46.4834376		5248		4649		4302		4962		4715		4976		5653		5620		4963		45088
AzfiRT00739		AT1G48410.1		0		58.45591489		55.81212057		56.13782497		54.28321932		48.43962476		58.83988642		45.45469465		55.63761324		61.49774753		5240		4835		5052		4767		4229		4922		4065		4876		5474		43460
AzfiRT00740		AT5G58170.1		8.4214E-134		82.45681555		64.06485995		77.90004648		86.93238577		59.88460465		75.79324903		100.9388691		79.13930023		65.88610657		5238		3933		4968		5410		3705		4493		6397		4915		4156		43215
AzfiRT00741		AT2G30970.2		0		109.9025475		132.914192		146.7158373		103.0068939		115.6681344		125.2224294		108.1188684		112.0904157		126.7350045		5232		6115		7012		4804		5363		5563		5135		5217		5991		50432
AzfiRT00742		AT1G71440.1		6.87702		627.800808		671.3485604		784.6948239		864.2859189		700.1712752		754.418362		760.403243		733.5933036		713.5768304		5231		5406		6564		7055		5682		5866		6321		5976		5904		54005
AzfiRT00743		AT3G42050.1		0		73.48909533		80.14765319		78.1475636		79.59538368		79.58610338		79.1579963		86.59241461		78.50579462		78.23000829		5224		5506		5577		5543		5510		5251		6141		5456		5522		49730
AzfiRT00744		AT3G08550.1		0		88.67238607		77.80412482		79.35022485		94.9208039		84.01030935		90.86785962		94.98145024		85.20292643		87.32998325		5216		4423		4686		5470		4813		4988		5574		4900		5101		45171
AzfiRT00745		AT3G01090.2		0		78.07266568		78.13408188		77.51302261		84.8788093		76.91487373		78.49202315		86.6828893		79.96312176		81.65749626		5210		5039		5193		5549		4999		4888		5771		5217		5411		47277
AzfiRT00746		AT1G31812.1		2.40391E-28		364.0217245		482.1650043		569.7529357		478.439543		536.28989		532.7966981		428.1766686		411.7369134		583.1010128		5188		6641		8152		6680		7444		7086		6088		5737		8252		61268
AzfiRT00747		AT5G17380.1		0		66.02407784		66.56623597		64.00268618		64.10681732		71.01914617		69.05975191		69.85470203		68.10502235		70.64455139		5186		5053		5047		4933		5433		5062		5474		5230		5510		46928
AzfiRT00748		AT1G11860.3		0		110.7780887		111.3302786		109.023333		117.6183179		117.4965106		118.595307		118.4557122		107.5334555		108.5885891		5180		5031		5118		5388		5351		5175		5526		4916		5042		46727
AzfiRT00749		AT5G52650.1		1.98111E-50		205.1454203		243.670326		295.4451167		207.3419605		204.2890097		255.1076185		163.9388249		205.4146877		307.6780309		5179		5945		7488		5128		5023		6010		4129		5070		7713		51685
AzfiRT00750		AT2G14740.2		0		86.06602222		82.84304221		82.91205381		91.92779167		78.22340111		82.15709156		96.45609818		83.30179031		80.17431209		5174		4813		5004		5414		4580		4609		5785		4896		4786		45061
AzfiRT00751		AT4G39850.1		0		45.33271536		45.148464		45.0328694		45.51328933		38.75191356		45.69504435		47.80275896		43.65164464		48.33635502		5172		4978		5158		5087		4306		4865		5441		4869		5476		45352
AzfiRT00752		AT5G05780.1		2.973E-168		108.6149214		123.3714421		131.3428896		119.3865563		137.523468		136.4586219		120.0989051		116.6418491		141.0666595		5168		5673		6274		5565		6373		6059		5701		5426		6665		52904
AzfiRT00753		AT3G57550.2		7.5719E-117		67.57084379		72.05645127		75.5240048		73.52463525		71.88896357		73.09551247		76.57618802		71.5748689		78.5819665		5168		5326		5799		5509		5355		5217		5843		5352		5968		49537
AzfiRT00754		AT4G34670.1		7.1834E-113		177.486948		232.3325697		279.1013055		209.3029755		247.7199471		259.2398706		190.3390932		192.7881548		268.2323		5165		6534		8154		5967		7021		7040		5526		5485		7751		58643
AzfiRT00755		AT4G12770.1		4.46331E-72		52.49856317		56.9426862		57.14436872		49.22907619		46.8558748		51.67016916		54.29364624		52.80317962		54.50784341		5163		5412		5642		4743		4488		4742		5327		5077		5323		45917
AzfiRT00756		AT5G63680.1		0		96.81180702		93.00241483		95.40323039		101.4104943		105.9797154		94.2409958		93.87595463		89.87588361		89.34112313		5153		4784		5098		5288		5494		4681		4985		4677		4722		44882
AzfiRT00757		AT4G25050.1		6.76931E-24		266.8067294		306.7830493		344.8748482		272.7160845		291.3623902		294.5826846		238.7828624		268.1249153		322.6074986		5143		5715		6674		5150		5470		5299		4592		5053		6175		49271
AzfiRT00758		AT3G16080.1		1.08772E-42		276.7536949		352.0875896		432.2143825		299.8597371		339.9723461		361.2241756		249.6753835		292.268291		426.6271687		5142		6322		8062		5458		6152		6263		4628		5309		7871		55207
AzfiRT00759		AT1G78380.1		7.41578E-57		180.2567098		182.2367355		174.6930155		151.9475285		203.558179		153.5756782		197.9121461		163.3813985		165.7372062		5138		5020		4999		4243		5651		4085		5628		4553		4691		44008
AzfiRT00760		AT3G57410.1		2.4308E-153		98.7816143		116.9640314		118.2076291		92.11373095		89.35609424		98.61883857		106.7655679		108.3573479		113.3891335		5135		5876		6169		4691		4524		4784		5537		5507		5853		48076
AzfiRT00761		AT4G19006.1		0		122.9650226		131.5792118		137.5996135		126.3497215		130.4147637		140.1960862		128.0606302		117.8529018		136.0263292		5129		5304		5762		5163		5298		5457		5329		4806		5634		47882
AzfiRT00762		AT2G17420.1		2.0125E-170		123.1464265		117.5488057		116.7336139		138.9152913		129.2375417		127.0561744		133.31795		123.7894837		112.0735237		5109		4713		4862		5646		5222		4919		5518		5021		4617		45627
AzfiRT00763		AT5G60640.1		3.9979E-159		97.91255518		108.6821568		115.4213379		109.1129743		95.44825094		109.6942802		102.2980329		98.0877785		112.4227579		5102		5473		6038		5570		4844		5334		5318		4997		5817		48493
AzfiRT00764		AT3G02720.1		0.00465315		124.4213548		117.6121883		127.068662		147.3996183		135.6153694		135.1600471		132.7839548		128.5856521		128.641658		5100		4659		5229		5919		5414		5170		5430		5153		5236		47310
AzfiRT00765		AT3G66658.2		0		51.33690104		66.23420232		73.45246515		58.54161273		65.19487345		66.06701619		59.86909588		55.03391729		68.23612147		5096		6354		7320		5693		6303		6120		5929		5341		6726		54882
AzfiRT00766		AT3G06720.2		0		62.12639375		63.54004969		57.26303137		58.22069864		57.96101866		58.96242152		61.9667661		60.04972987		58.26314788		5090		5031		4710		4673		4625		4508		5065		4810		4740		43252
AzfiRT00767		AT5G67510.1		3.08263E-60		197.4520819		244.8704461		291.1676874		223.5975143		247.8442036		254.548833		187.4817155		205.4186023		275.4048016		5083		6092		7525		5639		6214		6115		4815		5170		7040		53693
AzfiRT00768		AT5G58290.1		0		116.9563249		124.2114139		126.6303442		119.1963027		126.9850588		123.5795178		118.5003513		127.5839248		118.1070203		5082		5216		5524		5074		5374		5011		5137		5420		5096		46934
AzfiRT00769		AT3G27200.1		3.70785E-21		176.951546		143.0843443		144.469984		125.2887455		127.7414698		117.0806821		163.1199334		157.295427		119.0817553		5079		3969		4163		3523		3571		3136		4671		4414		3394		35920
AzfiRT00770		AT1G65820.1		4.48224E-21		37.3844053		65.31073259		60.03112461		43.31769968		58.21958329		66.28717116		58.58568901		47.6998912		78.76814554		5076		8570		8183		5762		7699		8399		7936		6332		10620		68577
AzfiRT00771		AT5G50850.1		0		135.7493852		157.0685911		156.5887076		148.547121		162.180376		149.5450457		153.5742184		153.397878		161.5521787		5068		5667		5869		5433		5897		5210		5720		5599		5989		50452
AzfiRT00772		AT2G19680.2		3.63111E-53		158.1965862		190.8790139		217.6637938		163.6171013		183.5342722		185.3578466		166.8981948		157.9434573		193.4798613		5064		5905		6995		5131		5722		5537		5330		4943		6150		50777
AzfiRT00773		AT1G04750.1		3.0677E-109		137.8579884		156.064812		166.6210099		160.8504322		181.6242334		161.4186729		163.629234		145.9938314		161.3807351		5061		5537		6141		5785		6494		5530		5993		5240		5883		51664
AzfiRT00774		AT5G40580.2		1.3234E-149		118.715514		134.6611945		144.6294897		129.3687484		142.5077946		133.4243499		116.7377752		125.2177961		144.7122758		5061		5548		6190		5403		5917		5308		4965		5219		6126		49737
AzfiRT00775		AT2G37550.2		9.0513E-117		95.22377368		102.6227806		105.5750514		110.0350794		112.0919986		105.3296444		125.6727627		101.826753		95.08138033		5059		5269		5631		5727		5800		5222		6661		5289		5016		49674
AzfiRT00776		AT5G54810.1		0		128.3062878		147.2887768		128.7390323		138.1206876		145.9942645		139.0978909		115.9637152		130.5877335		115.7929779		5055		5608		5092		5331		5602		5114		4558		5030		4530		45920
AzfiRT00777		AT4G24820.2		0		109.6800647		118.2060714		121.3748489		119.7750856		118.4956584		120.4396096		110.1557083		109.0115502		132.2618074		5055		5265		5616		5408		5319		5180		5065		4912		6053		47873
AzfiRT00778		AT5G06290.1		8.173E-126		156.6326611		177.5478774		188.1559667		153.7725807		163.5623395		172.3688396		152.2748147		164.0178472		187.4812428		5049		5531		6089		4856		5135		5185		4897		5169		6001		47912
AzfiRT00779		AT1G75990.1		0		97.95160408		104.6882894		109.3385853		107.9671549		109.4976605		109.2692515		103.336332		100.7048272		103.255277		5048		5214		5657		5451		5496		5255		5313		5074		5284		47792
AzfiRT00780		AT1G70700.1		1.53532E-14		109.4040497		116.077909		102.94881		81.3712522		103.3132725		71.99240505		78.36073778		90.54257617		86.11052671		5045		5173		4766		3676		4640		3098		3605		4082		3943		38028
AzfiRT00781		AT1G06570.1		0		98.75126978		71.39626777		64.53637642		79.84179031		87.30462367		74.1697501		77.51925094		71.37541913		75.36037609		5045		3525		3310		3996		4344		3536		3951		3565		3823		35095
AzfiRT00782		AT1G63690.1		3.0206E-166		91.89233572		92.1057991		89.86213102		91.43726777		92.81625381		101.752998		97.79005995		92.08969135		98.23127818		5042		4884		4950		4915		4960		5210		5353		4940		5352		45606
AzfiRT00783		AT3G55120.1		2.71627E-45		174.0842631		225.8458958		279.3701953		153.6171862		183.2455127		182.9955296		154.6903283		136.8308716		227.4212982		5040		6319		8120		4357		5167		4944		4468		3873		6538		48826
AzfiRT00784		AT3G09740.1		6.3234E-108		45.2532779		51.12912903		50.97217484		49.73187454		50.6325889		48.21430962		49.99661167		52.09338249		49.30889868		5038		5501		5697		5424		5490		5009		5553		5670		5451		48833
AzfiRT00785		AT1G68710.1		0		42.4556534		48.14348518		48.99750058		41.43557077		35.15356767		41.54841409		45.60552696		42.64079661		47.27984178		5037		5520		5836		4816		4062		4600		5398		4946		5570		45785
AzfiRT00786		AT2G34190.1		0		56.93089049		60.2224239		61.97904142		61.65223487		53.5672771		59.69572922		56.70142096		56.50418113		59.53555739		5024		5136		5491		5330		4604		4916		4992		4875		5217		45585
AzfiRT00787		AT1G10588.1		3.14406E-21		209.1085737		198.0525804		171.0636351		225.2298199		213.8044823		136.1719086		216.9925413		191.2986339		115.6774353		5019		4594		4122		5296		4998		3050		5196		4489		2757		39521
AzfiRT00788		AT5G26780.1		0		75.11152956		81.45429518		83.37544731		80.71975383		81.33204542		82.1577552		77.71891491		74.53051768		78.59668281		5018		5259		5592		5283		5292		5122		5180		4868		5214		46828
AzfiRT00789		not available				96.33852471		63.04034843		79.78871251		60.44043144		80.50739171		62.60564647		75.95260465		75.08473572		67.59177972		5008		3167		4164		3078		4076		3037		3939		3816		3489		33774
AzfiRT00790		AT5G62000.3		5.8028E-132		43.07328201		46.72677825		47.51154209		42.11239028		46.11809215		48.53860853		44.1415849		45.22875087		53.18761265		5001		5243		5538		4790		5215		5259		5113		5134		6132		47425
AzfiRT00791		not available				116.083728		98.13802627		134.0786019		146.5334331		134.4607981		150.7936463		99.42172287		135.9926452		124.3229085		4995		4081		5792		6177		5635		6055		4268		5721		5312		48036
AzfiRT00792		AT4G17140.3		0		16.17732606		13.01138974		12.65426952		15.59373462		9.783767131		13.9330878		15.53015407		14.70422775		14.15767909		4993		3881		3921		4715		2941		4013		4782		4437		4339		38022
AzfiRT00793		AT1G59870.1		0		30.8266483		29.06204317		26.34308327		28.7007058		23.18431105		26.94815345		35.94055811		30.85366335		29.52428372		4983		4540		4275		4545		3650		4065		5796		4876		4739		41469
AzfiRT00794		AT5G54160.1		3.05136E-90		84.55311307		79.33942759		81.14384224		86.34302333		83.99104118		82.0195171		89.50029151		73.66794288		77.45611362		4980		4516		4798		4982		4818		4508		5259		4242		4530		42633
AzfiRT00795		AT5G04930.1		0		32.9951486		28.95083283		31.20904615		33.28099748		26.96484603		29.47060832		38.785327		31.7085074		27.79586599		4979		4222		4728		4920		3963		4150		5839		4678		4165		41644
AzfiRT00796		AT4G02280.1		0		73.86048597		43.67698438		53.0812573		74.28703942		60.34282829		67.94427951		58.03053254		54.91735632		51.69215959		4973		2842		3588		4900		3957		4269		3898		3615		3456		35498
AzfiRT00797		AT5G14740.2		8.83174E-61		119.4146537		109.4482153		117.7506134		134.5438576		140.5124669		114.9676085		127.2308753		104.6756478		119.2182007		4972		4404		4922		5488		5698		4467		5285		4261		4929		44426
AzfiRT00798		AT1G72710.1		5.0085E-160		82.621801		84.61533058		85.51117047		81.5704196		81.98109722		85.18780848		91.34956479		89.30490202		87.97777421		4969		4918		5163		4806		4802		4781		5481		5251		5254		45425
AzfiRT00799		AT5G02960.1		2.86065E-89		202.8218425		234.239678		279.6423632		215.9901712		230.7113498		249.449214		185.6655114		203.1122844		284.9453158		4969		5546		6878		5184		5505		5703		4538		4865		6932		50120
AzfiRT00800		AT1G11260.1		8.1948E-115		204.7371222		187.274132		173.9916306		150.3529872		172.7441762		174.8101582		167.1925368		163.9033224		173.833633		4965		4389		4236		3572		4080		3956		4045		3886		4186		37315
AzfiRT00801		AT2G17200.1		6.7814E-108		109.5940293		111.9566363		108.9658307		111.2352857		120.130933		106.1294499		105.9398152		109.6701029		103.1547799		4942		4879		4933		4914		5276		4466		4766		4835		4619		43630
AzfiRT00802		AT5G01710.1		5.6649E-114		66.58138888		42.49572194		43.64924931		54.54988065		46.80796874		45.33929769		69.99725041		53.0050953		37.40495579		4935		3044		3248		3961		3379		3136		5176		3841		2753		33473
AzfiRT00803		AT4G14320.1		2.02009E-44		235.5488462		341.7115991		421.2613117		266.9049169		319.6563761		340.9358893		226.5308685		262.5649463		413.9804333		4933		6916		8857		5476		6520		6663		4733		5376		8609		58083
AzfiRT00804		AT3G58760.1		1.9716E-128		95.51634072		91.50090418		89.08479849		113.8676508		115.2719974		106.7758478		107.7767505		100.5702178		97.73187976		4932		4566		4618		5760		5797		5145		5552		5077		5011		46458
AzfiRT00805		AT5G11850.1		2.1999E-140		51.47306697		52.63495157		50.84491086		56.19787558		51.61705517		57.1505122		57.93751618		52.41371043		54.00312811		4929		4871		4888		5272		4814		5107		5535		4907		5135		45458
AzfiRT00806		AT2G35120.1		8.73047E-35		223.1908477		255.0541598		268.639808		247.3954971		256.2479824		250.8289224		231.9851405		220.8241352		245.1262743		4924		5438		5950		5347		5506		5164		5106		4763		5370		47568
AzfiRT00807		AT1G18070.2		0		73.86706666		82.80074698		92.9960517		69.60987205		70.09565375		80.92503903		64.78957561		72.26921163		84.12201885		4922		5332		6221		4544		4549		5032		4307		4708		5566		45181
AzfiRT00808		AT5G42190.1		1.25126E-63		125.4085327		126.3632094		128.269292		138.0051076		134.7056947		129.7981002		125.1415091		119.7456547		130.0943422		4919		4790		5051		5303		5146		4751		4897		4592		5067		44516
AzfiRT00809		AT1G77940.1		9.82101E-53		229.5570738		276.6718792		341.1724775		239.3273303		269.2120384		284.6739851		205.5711461		228.1611339		337.9272856		4916		5726		7335		5021		5615		5689		4392		4777		7186		50657
AzfiRT00810		AT3G10300.3		1.77507E-62		80.8546971		79.74758101		83.89843062		94.34282107		90.90895719		79.83659868		103.1991809		84.58671824		85.68529071		4913		4683		5118		5616		5380		4527		6256		5025		5170		46688
AzfiRT00811		AT4G34050.1		1.6236E-104		174.3052249		127.2669031		114.7702695		168.7231989		146.5048596		129.7460399		153.2317501		136.6910194		116.321577		4912		3466		3247		4658		4021		3412		4308		3766		3255		35045
AzfiRT00812		AT3G55550.1		3.32228E-13		127.9729939		124.0778356		119.4412676		123.3058209		123.0118948		110.3797749		130.4186519		136.846897		125.2248724		4905		4596		4596		4630		4592		3948		4987		5128		4766		42148
AzfiRT00813		AT3G27020.1		0		68.16490697		55.45525251		59.14174592		61.3037332		66.88458597		72.70221342		65.33707611		62.21240366		64.94265693		4893		3847		4262		4311		4676		4870		4679		4366		4629		40533
AzfiRT00814		AT3G53260.1		1.89E-126		116.9779141		95.66041355		96.18587052		116.0107179		104.1356754		92.14312438		76.76153905		104.1059802		72.20574042		4888		3863		4035		4749		4238		3593		3200		4253		2996		35815
AzfiRT00815		AT3G21190.1		7.86287E-69		102.0592905		80.76112613		87.3180282		112.1982034		74.42984241		88.89972914		104.6454474		81.11408791		81.315109		4884		3735		4195		5260		3469		3970		4996		3795		3864		38168
AzfiRT00816		AT4G08520.1		4.54394E-86		133.6698658		148.9281119		158.5515368		144.8990452		151.7195284		149.8238178		119.2775354		136.1337781		155.6597084		4874		5248		5804		5176		5388		5098		4339		4853		5636		46416
AzfiRT00817		AT5G38470.1		8.43301E-86		110.1626321		125.8134472		136.2791962		112.2647516		123.8887934		124.984524		106.1583575		118.6956622		133.9310743		4869		5374		6047		4861		5333		5155		4681		5129		5878		47327
AzfiRT00818		AT5G59210.1		1.39972		35.59170615		34.30918481		33.30385479		43.6071188		39.53165553		34.31668984		52.15743473		41.28049864		27.81745744		4868		4535		4573		5843		5266		4380		7117		5520		3778		45880
AzfiRT00819		AT3G03560.1		7.89072E-49		24.16384177		24.79274132		26.14255876		24.05186794		22.49452963		25.9365817		26.74536869		25.89461483		27.14622519		4864		4823		5283		4743		4410		4872		5371		5096		5426		44888
AzfiRT00820		AT2G37050.2		9.36606E-64		71.93442467		61.80643438		65.75888746		75.45102142		60.55425294		64.57829446		94.3294255		79.09985786		68.4055951		4863		4038		4463		4997		3987		4074		6362		5228		4592		42604
AzfiRT00821		AT3G02580.1		5.7636E-122		98.94465065		87.3562966		73.44097683		98.23356174		87.74779228		73.29064473		89.01072082		90.97574489		70.72277731		4858		4145		3620		4725		4196		3358		4360		4367		3448		37077
AzfiRT00822		AT5G27320.1		6.3467E-135		128.1705055		88.91729421		84.5158		122.3374301		99.43188564		110.4555675		108.5076302		101.2144914		100.9569743		4852		3253		3212		4537		3666		3902		4098		3746		3795		35061
AzfiRT00823		AT3G48680.1		1.3175E-90		138.0700381		149.7622101		163.5373529		146.4004732		164.6845744		150.732621		151.12428		143.6990924		149.9992963		4849		5083		5766		5037		5633		4940		5295		4934		5231		46768
AzfiRT00824		AT2G47390.1		0		39.80279483		40.06425908		35.19710628		36.32055752		38.75974953		37.83920864		36.78509844		36.0082198		40.58843847		4847		4715		4303		4333		4597		4300		4469		4287		4908		40759
AzfiRT00825		AT5G41670.2		0		96.07212933		110.3854593		126.8570489		102.9232832		103.4462085		106.8812109		108.2212793		108.6892059		95.11368339		4846		5381		6424		5086		5082		5031		5446		5360		4764		47420
AzfiRT00826		AT3G25070.1		6.84112E-08		121.4191264		118.3884163		116.0156119		116.5571309		120.4645796		105.0052303		115.5126914		127.4544504		113.1724991		4835		4556		4638		4547		4672		3902		4589		4962		4475		41176
AzfiRT00827		AT2G37270.2		5.4771E-125		183.3933599		208.6010779		239.3774389		198.1392192		198.0540889		229.3057042		180.9682305		183.5785158		254.7604971		4826		5305		6324		5108		5076		5631		4751		4723		6657		48401
AzfiRT00828		AT5G24240.1		6.9251E-137		57.90458415		36.55427893		38.2283891		52.05406679		40.99701832		45.22135479		63.32826972		45.01948874		36.2781298		4819		2940		3194		4244		3323		3512		5258		3663		2998		33951
AzfiRT00829		AT3G14990.3		1.71498E-06		121.1442094		109.827858		118.2120325		112.4547032		118.517448		107.3995002		105.2286784		111.4736563		110.2868009		4812		4216		4714		4376		4585		3981		4170		4329		4350		39533
AzfiRT00830		AT5G43580.1		9.1083E-12		149.2093215		163.1000982		145.4394531		157.440712		184.1855844		135.2069231		150.2140334		149.8862544		170.648691		4806		5077		4703		4968		5778		4064		4827		4720		5458		44401
AzfiRT00831		AT4G36430.1		2.5709E-107		111.4357308		89.67329085		77.52576617		126.5354269		131.5258064		83.57778318		145.5917919		102.4283006		63.21464152		4795		3729		3349		5334		5512		3356		6250		4309		2701		39335
AzfiRT00832		AT3G14280.1		0.000117846		270.635679		242.8845893		238.7650954		303.6137038		284.7851099		250.9288686		255.9689634		270.3389881		269.9849484		4786		4151		4239		5260		4905		4141		4516		4674		4741		41413
AzfiRT00833		AT4G12590.1		4.5157E-129		129.5289366		141.3747646		146.7514243		154.6182728		157.2786492		149.5162262		136.9758973		133.512667		151.9163524		4781		5043		5438		5591		5654		5150		5044		4818		5568		47087
AzfiRT00834		AT3G22400.1		0		60.12541192		64.50496		63.13423504		56.73941574		68.035163		63.16366419		81.63326764		65.74350004		66.84454139		4781		4957		5040		4420		5269		4687		6476		5111		5278		46019
AzfiRT00835		AT1G12970.1		1.08875E-59		48.36773704		41.45554259		40.11826167		46.34292682		46.0223478		50.40924702		36.78753255		38.81349607		54.9102907		4776		3956		3977		4483		4426		4645		3624		3747		5384		39018
AzfiRT00836		AT5G19390.2		0		27.39929513		28.23243523		29.26140564		25.54500149		26.30284844		29.71218421		28.30492591		28.15442712		30.9442837		4767		4747		5111		4354		4457		4824		4913		4789		5346		43308
AzfiRT00837		AT5G48930.1		7.15117E-54		74.08262147		75.90078082		64.81028994		64.27346731		72.79209008		57.1119898		70.59479128		77.2058645		51.9814945		4765		4718		4185		4050		4560		3428		4530		4855		3320		38411
AzfiRT00838		AT5G55940.1		7.91771E-49		134.3179901		129.5329547		135.0274158		151.8702805		151.1409108		146.8961548		146.0232174		136.4052833		144.7787041		4764		4440		4808		5277		5221		4862		5167		4730		5099		44368
AzfiRT00839		AT1G56145.1		0		52.59468519		59.18694289		56.55726712		48.07326099		50.4643615		53.05910544		62.7685282		61.51011439		60.76160123		4763		5180		5142		4265		4451		4484		5671		5446		5464		44866
AzfiRT00840		AT1G63770.4		0		97.51806234		105.4277447		105.2476727		107.9388594		107.898685		108.1933422		107.9253532		105.767004		120.9511568		4754		4967		5151		5155		5123		4922		5249		5041		5855		46217
AzfiRT00841		AT1G74050.1		3.78183E-90		156.1563743		203.8306356		276.1455514		158.8615754		170.350659		223.5153255		133.9705219		164.6282034		281.770431		4754		5997		8440		4738		5051		6350		4069		4900		8518		52817
AzfiRT00842		AT4G14880.4		5.1692E-150		133.9139432		120.6086275		127.0186811		145.0628919		131.6240625		129.0705452		137.8722233		128.4999847		132.8454348		4753		4137		4526		5044		4550		4275		4882		4459		4682		41308
AzfiRT00843		AT3G48560.1		0		73.35437276		71.03057103		76.11206351		76.70533884		74.63513825		84.46363448		87.37815514		76.90906966		70.54512345		4751		4446		4949		4867		4708		5105		5646		4870		4537		43879
AzfiRT00844		AT4G01610.1		3.0658E-125		106.5111999		111.8365024		97.51702967		123.9205089		122.1846546		106.6644883		109.279234		111.2603858		100.9633097		4750		4820		4366		5414		5307		4439		4862		4851		4471		43280
AzfiRT00845		AT1G26560.1		1.6896E-127		89.11959437		102.6849206		121.806924		87.31016088		87.12903577		107.2270146		84.36243655		76.64090823		119.2560057		4748		5287		6515		4557		4521		5331		4484		3992		6309		45744
AzfiRT00846		AT5G53450.2		0		57.4325054		82.86627188		94.01128251		58.90897995		66.11636705		76.17845669		63.62297301		61.97617693		73.30971425		4744		6615		7796		4767		5319		5872		5243		5005		6013		51374
AzfiRT00847		AT4G34890.1		0		39.62866693		46.10656763		45.33240699		43.70073373		39.95107655		55.76195401		42.20927522		37.65376872		49.19791226		4743		5333		5447		5124		4657		6228		5040		4406		5847		46825
AzfiRT00848		AT2G04280.1		3.7885E-150		92.68330275		105.01834		125.3097557		106.0760923		104.1063422		119.5399903		100.2393959		101.1668984		104.9880625		4735		5185		6427		5309		5180		5699		5109		5053		5326		48023
AzfiRT00849		AT1G26480.1		6.133E-134		143.6462632		170.2709479		196.8833084		139.9689451		157.9573897		175.2295332		127.2865634		141.5577889		185.6697212		4734		5423		6514		4519		5070		5389		4185		4561		6076		46471
AzfiRT00850		AT3G47740.1		1.05006E-38		170.0545965		167.5987011		136.0331659		151.0293948		134.8357832		144.3830394		173.8762047		159.3855378		124.2899042		4733		4508		3801		4118		3655		3750		4828		4337		3435		37165
AzfiRT00851		AT3G60190.1		0		77.87488861		93.9543051		95.87164384		75.18921429		81.32752665		87.29694187		85.26990498		85.98540228		99.4986448		4730		5515		5846		4474		4811		4948		5167		5106		6001		46598
AzfiRT00852		AT5G13420.1		1.1813E-161		85.51289707		77.90592507		66.75809665		93.97412149		88.56231587		76.02698821		92.6968131		78.26781452		69.3163446		4726		4161		3704		5088		4767		3921		5111		4229		3804		39511
AzfiRT00853		AT2G34680.1		0		37.69983173		50.78298165		49.89464943		33.6609426		28.91047101		40.8523257		37.32470807		41.43357258		52.99191815		4725		6151		6278		4133		3529		4778		4667		5077		6595		45933
AzfiRT00854		AT3G44150.1		2.91749E-79		153.8752807		152.1029574		158.891401		150.1464184		145.0351401		136.7293565		138.3855532		149.9188341		145.9318782		4719		4508		4892		4511		4332		3913		4234		4495		4444		40048
AzfiRT00855		AT3G02080.1		4.01693E-75		141.0020897		173.6777979		214.7685428		155.6461081		166.8725552		170.1573764		134.7421833		151.6217136		191.6388466		4717		5615		7213		5101		5437		5312		4497		4959		6366		49217
AzfiRT00856		AT2G36530.1		0		176.8727664		168.3105985		159.9664475		189.809071		177.3687133		165.9453534		200.8223641		179.0327951		165.7337786		4716		4337		4282		4958		4606		4129		5342		4667		4388		41425
AzfiRT00857		AT3G27530.1		0		55.65323584		59.70455408		61.12597865		63.08706985		53.34073973		61.78020698		68.292702		59.48926734		63.43188916		4705		4878		5188		5225		4392		4874		5760		4917		5325		45264
AzfiRT00858		AT5G58710.1		8.6194E-102		185.9242264		210.220223		245.3263042		205.5621797		211.7212733		217.8765903		186.1637148		182.1239267		232.1062314		4703		5139		6230		5094		5216		5143		4698		4504		5830		46557
AzfiRT00859		AT5G09500.1		6.59513E-81		99.83293466		122.0362008		142.4104548		103.2285434		112.8893987		132.8268407		88.88535877		102.0044219		162.1494028		4698		5550		6728		4759		5174		5833		4173		4693		7577		49185
AzfiRT00860		AT5G12370.2		0		44.33991717		46.45698632		45.1629154		45.74217573		42.87036357		45.94671732		46.61114211		46.59821213		49.01674487		4697		4756		4803		4747		4423		4542		4926		4826		5156		42876
AzfiRT00861		AT1G63440.1		0		52.47116066		44.98915255		46.83538576		50.03685428		42.18691283		47.66882069		55.14769503		52.02419636		54.33810423		4697		3892		4209		4388		3678		3982		4925		4553		4830		39154
AzfiRT00862		AT1G07790.1		1.35267E-55		177.538186		175.8800706		185.2062474		188.6363674		183.3363595		157.1771968		189.0261926		173.8945648		181.2301173		4694		4494		4916		4886		4721		3878		4986		4495		4758		41828
AzfiRT00863		AT3G16640.1		9.62702E-73		182.8749952		230.9934682		272.3240111		201.9317495		219.8702377		233.3223188		178.8059442		206.2960029		280.3975391		4685		5719		7004		5068		5486		5578		4570		5167		7133		50410
AzfiRT00864		AT1G29150.1		0		100.652763		101.6572923		108.3579237		109.1540083		105.6646544		106.4534218		102.6577774		103.0176609		101.2338324		4679		4567		5057		4971		4784		4618		4761		4682		4673		42792
AzfiRT00865		AT5G14790.1		1.06317E-70		81.88063077		68.33491171		70.40156962		71.64544819		64.9673532		65.62932627		81.2136749		74.06518335		68.30459334		4678		3773		4038		4010		3615		3499		4629		4137		3875		36254
AzfiRT00866		AT1G03905.1		4.873E-124		116.2394517		127.2766448		125.6163724		135.5303199		130.2501709		122.7771221		126.3325459		128.0752694		127.5772883		4675		4947		5072		5340		5102		4608		5069		5036		5095		44944
AzfiRT00867		not available				217.8168996		201.4475577		179.1458624		262.1405267		299.5969181		244.2087358		239.9287873		263.5335915		148.8518278		4670		4174		3856		5506		6256		4886		5132		5524		3169		43173
AzfiRT00868		AT5G58440.1		1.2409E-180		80.51392719		76.30949564		74.90234337		80.40558326		76.44654054		70.42524832		83.86997398		74.07165584		73.20739467		4664		4272		4356		4563		4313		3807		4847		4195		4211		39228
AzfiRT00869		AT4G25890.1		5.05933E-09		211.1791551		277.0043891		329.7271459		237.956806		253.1298177		282.2553967		197.6371644		220.3605111		322.4528866		4659		5906		7303		5143		5439		5811		4350		4753		7064		50428
AzfiRT00870		AT1G54290.1		2.72221E-62		162.2491336		214.6445417		218.5616044		197.9441265		233.3043589		210.976701		188.9970199		188.7616395		225.2167906		4657		5954		6298		5566		6522		5651		5412		5297		6419		51776
AzfiRT00871		AT1G80230.1		6.4364E-33		176.7281302		194.6938195		202.8853968		203.3775881		220.7098788		186.1680091		191.4145744		183.288668		187.8408317		4655		4956		5365		5248		5662		4576		5030		4720		4913		45125
AzfiRT00872		AT5G42220.1		2.19236E-54		44.77416401		39.6273657		38.27138041		44.23757777		40.58798085		42.21622993		46.9182133		42.93757827		39.69320061		4645		3973		3986		4496		4101		4087		4856		4355		4089		38588
AzfiRT00873		AT2G34590.1		0		91.48105484		104.4438672		111.8430169		102.3079363		102.7266381		102.8018559		95.46769804		94.63834394		105.9543452		4644		5124		5700		5088		5079		4870		4835		4697		5341		45378
AzfiRT00874		AT4G38630.1		2.0902E-138		99.20979433		111.4551267		114.035786		106.1539544		113.5550396		116.5234037		101.9914907		104.6878133		119.746487		4644		5042		5359		4868		5177		5090		4763		4791		5566		45300
AzfiRT00875		AT5G06120.2		0		32.11156617		36.03333283		40.35083117		34.08449938		33.56726669		38.11724164		33.92062298		34.79078109		40.61459693		4642		5034		5856		4827		4726		5142		4892		4917		5830		45866
AzfiRT00876		AT5G16710.1		1.66446E-88		123.7369621		129.4445613		161.5724645		130.0092907		128.8551937		143.5748776		103.0894226		124.7347743		135.3311888		4638		4689		6080		4774		4704		5022		3855		4571		5037		43370
AzfiRT00877		AT2G27730.1		0.425773		163.5739958		174.5176069		178.0168967		177.7430457		176.2859537		167.9477712		162.4022114		157.3450477		171.8036038		4634		4778		5063		4933		4864		4440		4590		4358		4833		42493
AzfiRT00878		AT3G24240.1		4.025E-148		24.38371855		26.02801886		26.68967428		26.13924484		24.15854444		27.42987505		23.03450514		27.71421808		23.31808159		4622		4768		5079		4854		4460		4852		4356		5136		4389		42516
AzfiRT00879		AT3G10950.1		9.34549E-49		161.6255035		200.1904652		237.2535637		189.7331705		207.158366		211.5198207		160.462682		166.8559958		235.6408024		4619		5529		6807		5312		5766		5641		4575		4662		6687		49598
AzfiRT00880		AT1G03220.1		1.90089E-63		126.6380514		103.0665885		109.6516674		129.3511589		97.35712755		95.06748156		174.5406185		141.5693162		92.72082243		4605		3622		4003		4608		3448		3226		6332		5033		3348		38225
AzfiRT00881		AT3G61130.1		0		32.221566		33.17455218		31.66980057		32.99053701		30.94080912		31.21912901		33.10466723		34.26835053		34.58614143		4601		4578		4540		4615		4303		4160		4716		4784		4904		41201
AzfiRT00882		AT5G03290.1		0		139.0996199		151.5398766		153.5611872		142.4504089		156.2705727		149.9021435		156.7113678		145.5256589		141.1485814		4598		4841		5096		4613		5031		4624		5168		4703		4633		43307
AzfiRT00883		AT1G23170.2		7.5649E-102		72.39141452		78.58202925		84.92239913		70.39767663		66.95362836		76.00155399		79.77684804		70.73492295		85.55668459		4586		4811		5401		4369		4131		4493		5042		4381		5382		42596
AzfiRT00884		AT1G78570.1		0		65.9382151		63.77422398		66.52614421		63.07370274		60.22084755		59.65700335		71.00098695		63.12862489		55.23759445		4579		4280		4638		4291		4073		3866		4919		4286		3809		38741
AzfiRT00885		AT4G24550.2		0		82.24521715		95.69448379		102.1886982		91.16894973		93.82834416		99.0062215		95.13279062		87.76683314		99.60162098		4572		5141		5703		4965		5080		5136		5276		4770		5498		46141
AzfiRT00886		AT3G24590.1		1.53933E-60		89.35570794		98.39519683		97.60395782		88.17362879		92.83150478		100.0536504		93.41158029		92.53778042		100.7104791		4565		4858		5006		4413		4619		4770		4761		4622		5109		42723
AzfiRT00887		AT4G11150.1		5.28632E-97		80.00707098		107.5707566		115.078045		99.53001436		115.4889608		106.1972075		100.7583076		94.0118369		109.8488071		4563		5929		6589		5561		6415		5652		5733		5242		6221		51905
AzfiRT00888		AT1G02335.1		4.62117E-37		89.5389665		94.05196344		100.4906575		87.77066414		91.63203811		78.95208632		90.87134441		103.7724641		83.25196396		4561		4630		5139		4380		4546		3753		4618		5168		4211		41006
AzfiRT00889		AT5G12310.1		1.59696E-45		83.24170045		90.61389834		87.04586613		111.5775366		105.0118458		97.30579814		120.3867504		92.24283906		86.36837578		4557		4794		4784		5984		5599		4971		6575		4937		4695		46896
AzfiRT00890		AT2G28390.1		0		67.75233901		71.89201384		74.77635329		63.34370771		60.99719753		69.73439065		64.67649542		64.91815578		76.46961421		4555		4671		5047		4172		3994		4375		4338		4267		5105		40524
AzfiRT00891		AT1G78270.1		6.98177E-77		99.52858894		104.2319722		117.2450477		96.34751536		93.81382329		105.9516993		87.00197941		94.41837474		91.86069912		4550		4605		5381		4315		4177		4520		3968		4220		4170		39906
AzfiRT00892		not available				137.4231021		132.3764852		117.9448421		146.7249961		156.4324196		137.738901		154.3815953		154.1047301		139.4898613		4546		4232		3917		4755		5040		4252		5095		4984		4582		41403
AzfiRT00893		AT4G39080.1		0		54.14296907		56.1722835		54.47666819		48.22632395		44.19183667		50.98580517		54.15100127		49.83553299		55.08930592		4545		4557		4591		3966		3613		3994		4535		4090		4592		38483
AzfiRT00894		AT2G34560.2		5.6487E-171		75.6303645		79.20627365		80.34414359		75.19429641		74.1309735		73.49606293		73.82176926		73.54181762		81.61576153		4541		4596		4843		4423		4335		4118		4422		4317		4866		40461
AzfiRT00895		AT3G13920.1		0		101.1815381		118.0498458		147.7145534		98.27712429		104.7350988		126.0275692		91.43409876		106.5243332		141.4204272		4540		5119		6654		4320		4577		5277		4093		4673		6301		45554
AzfiRT00896		AT2G27710.3		2.34817E-12		216.9932099		259.1112837		327.7621474		230.4767792		247.6846644		291.2901896		175.0957175		224.2475109		349.5262708		4539		5238		6883		4723		5046		5686		3654		4586		7260		47615
AzfiRT00897		AT5G60700.1		0		60.04978267		47.95415745		66.60112422		72.68055245		47.82810702		71.48042729		72.82874155		66.96938802		55.50444494		4539		3503		5054		5382		3521		5042		5492		4949		4166		41648
AzfiRT00898		AT4G36430.1		6.1748E-110		97.21251281		89.16985629		68.90928037		101.4181816		128.9694224		77.18815799		81.67370471		74.74998701		51.69063676		4536		4021		3228		4636		5861		3361		3802		3410		2395		35250
AzfiRT00899		AT3G27300.3		0		55.22273968		61.60309052		55.89200773		60.44698678		56.43748816		51.85468966		51.4460439		57.21903085		53.40502206		4534		4888		4607		4862		4513		3973		4214		4593		4354		40538
AzfiRT00900		AT1G20050.1		6.45418E-67		138.9547278		134.9296494		140.6097078		160.0270428		132.3755821		136.6788221		141.6487531		137.0781775		146.7926535		4531		4252		4603		5112		4204		4159		4608		4370		4753		40592
AzfiRT00901		AT1G11480.1		8.27546E-21		50.65359839		55.64329981		55.64773444		52.75566832		51.1817318		55.07162822		48.00319367		58.0465438		61.25202606		4528		4807		4994		4620		4456		4594		4281		5073		5437		42790
AzfiRT00902		AT4G02360.1		5.67668E-24		153.5939472		131.1962963		127.679339		170.9125812		167.6313087		136.9231759		153.4453449		152.6252721		139.0983411		4527		3737		3778		4935		4812		3766		4512		4398		4071		38536
AzfiRT00903		AT3G56680.1		5.30793E-32		117.4188629		120.046831		105.9567072		127.1782786		132.6215021		117.1091113		122.045637		117.3626672		116.4424382		4518		4464		4093		4794		4970		4205		4685		4415		4449		40593
AzfiRT00904		AT1G31850.2		0		98.79486128		94.91291945		107.5422161		102.4096022		95.77499906		97.28471033		105.4332484		96.35021385		106.1271089		4514		4191		4933		4584		4262		4148		4806		4304		4815		40557
AzfiRT00905		AT4G09320.1		7.43756E-82		87.19171312		94.45969964		110.0781117		96.0422017		91.21048269		102.7719723		82.03267021		84.73684171		110.5913571		4513		4725		5720		4870		4598		4964		4236		4288		5684		43598
AzfiRT00906		AT4G31750.1		1.9814E-109		94.02755928		98.07169596		93.53452389		102.407922		110.5031598		96.20134077		100.9167391		99.31058008		107.2291786		4509		4545		4503		4811		5161		4305		4828		4656		5106		42424
AzfiRT00907		AT1G60070.1		0		57.42868477		67.66297632		74.98148166		58.3997902		58.65114254		66.27767092		70.42250987		61.19003059		69.18829432		4508		5133		5909		4491		4484		4855		5515		4696		5393		44984
AzfiRT00908		AT1G69310.2		7.45899E-39		84.32048578		60.70947345		60.78893906		77.87822282		79.68016038		71.11148888		77.78669316		71.51156112		57.46489563		4507		3136		3262		4078		4148		3547		4148		3737		3050		33613
AzfiRT00909		AT3G55610.1		0		62.65886105		70.50789769		72.40448596		62.04251985		66.06352785		66.05700909		69.08140099		66.72244718		76.060854		4504		4898		5225		4369		4625		4431		4954		4689		5429		43124
AzfiRT00910		AT5G03260.1		0		80.00154416		54.21902533		54.08734162		76.50965204		58.81872041		60.53078288		76.48411837		61.79426067		49.70756368		4501		2948		3055		4217		3223		3178		4293		3399		2777		31591
AzfiRT00911		AT1G20330.1		1.1295E-171		140.5462957		158.2954328		165.6671963		151.8504456		164.9306584		152.1829096		126.0347531		181.9081736		141.2874889		4499		4897		5324		4762		5142		4546		4025		5693		4491		43379
AzfiRT00912		AT5G54160.1		8.42014E-81		72.45307587		99.77206457		90.33183579		65.39073763		88.18473762		71.61662531		105.3994979		80.35219614		88.8458933		4498		5986		5630		3977		5332		4149		6528		4877		5477		46454
AzfiRT00913		AT2G01140.1		0		100.4123688		114.030405		96.36813296		94.90025812		113.7229198		96.32209094		106.5178361		97.12815615		95.5851214		4493		4931		4329		4160		4956		4022		4755		4249		4247		40142
AzfiRT00914		AT4G31340.1		4.08387E-48		106.9991818		110.223757		124.4422488		107.3704353		116.1542159		118.2635139		105.6256534		112.9309541		122.9805423		4487		4467		5239		4411		4744		4628		4419		4630		5121		42146
AzfiRT00915		AT2G23460.1		1.15123		161.6146983		91.60711056		110.184958		166.2222385		134.5886746		127.7046987		180.3000387		152.9393778		112.3811554		4478		2453		3065		4512		3632		3302		4984		4143		3092		33661
AzfiRT00916		AT2G29390.2		8.1431E-146		96.58732504		97.48853617		76.07764164		105.615835		97.51033417		74.58784438		84.96686988		86.9902233		70.57371865		4478		4368		3541		4797		4403		3227		3930		3943		3249		35936
AzfiRT00917		AT5G26340.1		1.6801E-102		234.6787076		209.746941		186.036209		175.4491543		220.8817607		198.3993887		177.2245794		193.7145197		204.7687193		4477		3867		3563		3279		4104		3532		3373		3613		3879		33687
AzfiRT00918		AT2G18050.1		6.60002E-18		97.64425584		98.48650036		119.8604613		103.9689756		112.105421		94.77055148		120.1340994		105.4750752		112.3064523		4476		4363		5516		4669		5005		4054		5494		4727		5112		43416
AzfiRT00919		AT5G58420.1		1.1633E-153		125.7325474		150.7572472		189.8482591		127.1946781		142.2887775		161.7303284		110.472201		125.7284879		184.5797876		4472		5182		6779		4432		4929		5368		3920		4372		6519		45973
AzfiRT00920		AT5G28060.1		1.07712E-63		213.2829689		281.5431088		332.2102103		237.7192635		258.1640077		290.9568645		187.7789393		222.4959316		339.4752874		4472		5705		6993		4883		5272		5693		3928		4561		7068		48575
AzfiRT00921		AT1G22870.1		0		54.6657917		58.51982256		60.63345957		55.29981475		50.08348131		60.77484709		56.83526919		54.77272634		60.31383915		4457		4611		4963		4417		3977		4624		4623		4366		4883		40921
AzfiRT00922		AT1G06700.2		9.176E-168		41.33051074		44.05623504		44.60546575		44.3719688		45.66381622		43.12376377		43.22697426		42.3601058		45.38761609		4444		4578		4815		4674		4782		4327		4637		4453		4846		41556
AzfiRT00923		AT3G01780.1		0		42.78724716		45.21116877		46.39116554		42.09210167		38.7582281		45.56176518		47.31098955		42.38484843		44.25383232		4441		4535		4834		4280		3918		4413		4899		4301		4561		40182
AzfiRT00924		AT3G46510.1		0		63.13891255		61.21095497		63.98270837		67.02005413		66.39105919		65.12895129		83.5372524		64.55188913		61.65075322		4438		4158		4515		4615		4545		4272		5858		4436		4303		41140
AzfiRT00925		AT5G48760.2		5.1022E-115		163.5108723		203.5116521		231.8065092		168.7108149		177.2311286		209.6934037		136.0811115		161.5160378		231.5047031		4437		5337		6315		4485		4684		5310		3684		4285		6238		44775
AzfiRT00926		AT3G25140.1		0		73.08832478		69.02424299		74.23106007		72.55190083		69.32055073		72.70187051		82.41790103		74.2178812		67.65914756		4432		4045		4519		4310		4094		4114		4986		4400		4074		38974
AzfiRT00927		AT4G30190.1		1.5728E-134		137.624211		177.8311215		186.5793006		110.8995036		137.2194751		129.4183013		119.154034		130.7808506		177.7704484		4426		5527		6024		3494		4298		3884		3823		4112		5677		41265
AzfiRT00928		AT1G01470.1		3.01133E-53		136.2046582		130.7362685		127.3545916		147.6803806		145.257724		121.3612357		144.3072818		152.6452166		116.1931455		4421		4101		4150		4696		4592		3676		4673		4844		3745		38898
AzfiRT00929		AT2G20190.1		0		28.89072894		33.68219946		33.36110419		25.46055494		24.96577661		30.95932912		28.59838432		30.59354936		34.76897344		4420		4980		5124		3816		3720		4420		4365		4576		5282		40703
AzfiRT00930		AT1G61790.1		3.8997E-115		99.6114763		95.63387357		103.9802179		102.9675678		98.01870687		92.0604388		104.3186734		100.7570708		89.23964984		4420		4101		4632		4476		4236		3812		4618		4371		3932		38598
AzfiRT00931		AT3G57880.1		0		63.69065226		53.3649252		52.3191564		71.94849606		63.09871249		61.47996633		65.69143443		70.94422795		48.43595033		4415		3575		3641		4886		4260		3977		4543		4808		3334		37439
AzfiRT00932		AT3G57610.1		0		79.40297211		86.20135274		91.6347541		82.63046804		86.90203922		88.24970444		93.11329241		82.6701009		87.13783138		4414		4631		5114		4500		4705		4578		5164		4493		4810		42409
AzfiRT00933		AT2G27030.3		2.17268E-56		281.1176423		289.7652808		307.1800629		338.3994847		304.4702663		306.5716423		263.8966825		276.1332353		304.1502522		4412		4395		4840		5203		4654		4490		4132		4237		4740		41103
AzfiRT00934		AT5G67050.1		7.73428E-17		62.44543209		46.93437025		47.98667201		71.86300037		68.01153431		59.04314604		62.9471649		52.66408434		52.84981171		4411		3204		3403		4973		4679		3892		4436		3637		3707		36342
AzfiRT00935		AT5G64070.1		0		33.99066547		37.12090234		32.91935178		35.03512805		30.1203829		33.94263391		39.14683731		34.39588372		35.76235044		4403		4647		4281		4446		3800		4103		5059		4356		4600		39695
AzfiRT00936		AT4G13830.1		1.85434E-14		195.5999556		134.8391535		113.7193741		134.6050934		162.8398808		153.605538		155.5822234		158.0796461		92.3547908		4398		2930		2567		2965		3566		3223		3490		3475		2062		28676
AzfiRT00937		AT4G24290.2		0		70.58384565		65.62655375		68.75592721		67.77139352		74.07129906		69.77045139		78.34643185		78.14113044		71.13098715		4396		3950		4299		4135		4493		4055		4868		4758		4399		39353
AzfiRT00938		AT4G01290.1		3.22403E-09		32.1319642		27.34640493		28.91035243		30.53725322		29.40260537		30.88280207		32.3761826		30.61445875		27.63104389		4394		3614		3969		4091		3916		3941		4417		4093		3752		36187
AzfiRT00939		AT2G41380.1		1.70805E-51		56.25905788		41.54922051		32.53073821		52.09098786		47.63470203		43.02898003		55.31270652		43.44303619		33.01843958		4391		3134		2549		3983		3621		3134		4307		3315		2559		30993
AzfiRT00940		AT3G02260.1		0		18.35762937		18.1598501		17.54377116		17.36759193		11.90989956		18.79315368		21.84444214		17.81816569		17.02501758		4387		4194		4209		4066		2772		4191		5208		4163		4040		37230
AzfiRT00941		AT4G35300.4		2.8141E-175		58.14490992		52.2430905		57.28267638		64.48530813		50.96745487		48.57247486		51.04642347		44.96435666		46.87660542		4382		3805		4334		4761		3741		3416		3838		3313		3508		35098
AzfiRT00942		AT5G13710.2		7.8406E-178		105.8132595		133.9017789		137.9178484		96.52363566		102.0738502		107.1275325		101.2214997		111.3420584		138.6603122		4382		5359		5734		3916		4117		4140		4182		4508		5702		42040
AzfiRT00943		AT5G50950.2		0		82.3311594		91.79775336		96.78963337		89.86466553		97.37236299		98.63892183		93.35964889		87.4475306		97.5533705		4372		4711		5160		4675		5036		4888		4946		4540		5144		43472
AzfiRT00944		AT1G53850.2		2.5816E-146		123.9328774		142.0872359		154.9940028		134.8119777		151.906274		146.0234262		129.7949388		128.8805545		161.5856023		4371		4843		5488		4658		5218		4806		4567		4444		5659		44054
AzfiRT00945		AT3G09090.1		0		57.46603554		66.0517411		64.7629188		63.48008196		59.38164184		60.76295959		65.01245205		61.4429606		60.58806043		4368		4852		4942		4727		4396		4310		4930		4566		4573		41664
AzfiRT00946		AT2G26230.1		8.3661E-114		114.0844701		114.3994316		116.0835353		125.9460502		127.5975686		119.1455971		124.3821235		114.0982102		125.0982113		4367		4232		4461		4723		4757		4256		4750		4270		4755		40571
AzfiRT00947		AT3G56150.2		0		53.65608071		68.26840296		78.88284564		59.76499188		59.28273109		66.22008445		62.88988387		62.854746		65.51325946		4364		5366		6441		4762		4696		5026		5103		4998		5291		46047
AzfiRT00948		AT3G07090.1		1.66398E-93		47.81215201		44.34700124		27.34988004		41.85656721		41.57338924		27.73202984		31.67512172		38.19727516		23.21395531		4362		3910		2505		3741		3694		2361		2883		3407		2103		28966
AzfiRT00949		AT3G43740.1		2.7197E-95		120.8650745		105.0098192		102.9638857		115.9020534		119.1733339		94.4280213		116.3969627		107.5449205		96.53183808		4359		3660		3728		4095		4186		3178		4188		3792		3457		34643
AzfiRT00950		AT1G15120.1		5.35454E-32		244.712504		340.1971764		375.9221325		291.8640463		351.4631551		337.8716378		269.0969023		288.1513478		380.74551		4358		5855		6721		5092		6096		5615		4781		5017		6733		50268
AzfiRT00951		AT5G11860.4		1.15121E-96		67.31777675		67.99352867		60.8952136		63.05076405		66.38888576		67.40037864		70.34260989		62.91050386		68.19807237		4355		4251		3955		3996		4183		4069		4540		3979		4381		37709
AzfiRT00952		AT1G18260.1		0		66.12733251		64.93473006		64.2487788		72.07556558		68.03683683		67.58929122		75.1318794		65.49290705		65.58454732		4352		4130		4245		4647		4361		4151		4933		4214		4286		39319
AzfiRT00953		AT3G24590.1		6.02532E-70		83.52077911		78.43633528		74.77856083		82.43237589		83.19239762		78.26702561		88.990598		78.88868757		82.23522856		4350		3948		3910		4206		4220		3804		4624		4017		4253		37332
AzfiRT00954		AT5G53160.2		1.7171E-61		149.2991145		133.9172538		126.2408772		165.8443208		154.1054855		137.2861622		151.7189521		141.8037982		150.0767362		4341		3763		3685		4724		4364		3725		4401		4031		4333		37367
AzfiRT00955		AT2G24570.1		4.76853E-44		60.52391943		48.11026851		48.50724566		52.37094033		50.78838621		52.7378007		55.91371211		45.51680172		43.7755245		4340		3334		3492		3679		3547		3529		4000		3191		3117		32229
AzfiRT00956		AT1G06290.1		0		58.86992568		60.87346884		58.61224697		52.49051231		56.41984792		53.68044496		71.08211749		58.49408872		54.1495242		4340		4337		4338		3791		4051		3693		5228		4216		3964		37958
AzfiRT00957		AT5G14740.2		9.51558E-61		103.2179094		75.31314398		79.57303996		98.40307496		94.25818289		83.63946004		93.40382294		93.8989579		79.27434996		4331		3054		3352		4045		3852		3275		3910		3852		3303		32974
AzfiRT00958		AT1G64660.1		1.8837E-180		83.23682582		27.57566695		19.28645731		41.09867975		49.09865777		43.80505461		41.12854628		37.15074281		30.30396861		4329		1386		1007		2094		2487		2126		2134		1889		1565		19017
AzfiRT00959		AT1G26480.1		1.0768E-144		76.35100407		79.6798157		84.08599811		79.62946099		73.97196372		77.65693113		68.00371465		73.29289739		80.49850213		4326		4363		4783		4420		4082		4106		3844		4060		4529		38513
AzfiRT00960		AT3G63410.1		2.0348E-160		105.7310561		109.4556483		118.6092063		117.6557402		117.1922374		119.77062		98.89989356		114.0707096		115.5111348		4326		4328		4872		4716		4670		4573		4037		4563		4693		40778
AzfiRT00961		AT1G10588.1		5.6967E-21		177.091296		148.4704179		115.7340306		184.8255174		211.1589613		119.1943953		162.3494814		156.7386256		127.9887971		4321		3501		2835		4418		5018		2714		3952		3739		3101		33599
AzfiRT00962		AT5G22020.1		4.9765E-118		99.0230081		105.571048		115.0970337		119.2587549		120.5944717		118.4193141		118.395046		101.6832479		103.0697144		4320		4451		5041		5097		5124		4821		5153		4337		4465		42809
AzfiRT00963		AT2G37600.2		6.15115E-45		191.9875026		269.2398157		305.0362433		211.9253414		255.1362333		265.8987474		173.0258645		202.2016971		326.6487527		4312		5844		6878		4663		5581		5573		3877		4440		7285		48453
AzfiRT00964		AT2G27710.4		9.3362E-14		174.898597		245.2475773		302.5193725		189.5036537		206.3622313		235.3311252		159.2879394		197.5668628		291.4732134		4311		5842		7486		4576		4954		5413		3917		4761		7134		48394
AzfiRT00965		AT1G10630.1		4.9301E-27		193.785346		203.2646884		222.2778891		207.8615329		215.3157327		216.8652632		201.3187277		203.4552951		222.5094416		4309		4368		4962		4528		4663		4500		4466		4423		4913		41132
AzfiRT00966		AT5G20890.1		0		81.89379554		104.6944059		109.4964094		82.66199843		92.83293082		105.6921003		89.19716256		90.08642955		106.3559739		4306		5320		5780		4258		4754		5186		4679		4631		5553		44467
AzfiRT00967		AT5G54510.1		0		71.84395408		49.42755971		44.96402671		109.9176642		87.71520991		80.08979469		45.95150809		54.69436398		42.52798227		4294		2855		2698		6436		5106		4467		2740		3196		2524		34316
AzfiRT00968		AT3G17020.1		2.04624E-39		66.31765504		55.92853568		56.24236927		92.86458586		94.75995305		72.9724214		75.87031957		75.2848752		57.61025874		4287		3494		3650		5881		5966		4402		4893		4758		3698		41029
AzfiRT00969		AT5G42090.1		1.5258E-158		80.63653955		87.80746977		95.05918675		86.23552728		80.37462191		88.38965862		88.91275034		84.03991223		85.51516505		4278		4502		5063		4482		4153		4376		4706		4359		4505		40424
AzfiRT00970		AT2G29550.1		2.96155E-58		164.6754629		185.7941363		194.1715814		171.3991994		185.1896045		160.8520638		201.8081469		191.3837413		176.0872601		4272		4658		5057		4356		4679		3894		5223		4854		4536		41529
AzfiRT00971		AT2G16250.1		0		63.94779891		63.25588131		63.24962102		60.16825989		57.3378309		60.78939096		70.97510895		62.78834258		61.35230155		4269		4081		4239		3935		3728		3787		4727		4098		4067		36931
AzfiRT00972		AT4G38350.1		0		34.48354486		33.46267998		34.64669768		37.67764167		33.47831162		36.84852791		40.39715054		38.15177055		38.81845022		4261		3996		4298		4561		4029		4249		4980		4609		4763		39746
AzfiRT00973		AT4G34490.1		1.1449E-160		33.86326367		30.9447064		31.11034975		34.83393901		34.67944336		33.17945648		26.90105784		30.56417954		27.81181475		4261		3763		3930		4294		4250		3896		3377		3760		3475		35006
AzfiRT00974		AT3G08930.1		0		76.23946596		91.29897333		95.12653863		84.0712893		78.9775158		92.84330853		86.53872395		83.27224641		95.81482602		4259		4929		5335		4601		4297		4840		4823		4548		5315		42947
AzfiRT00975		AT5G46340.1		0		66.73682723		77.39576296		80.17339342		63.54446276		60.77805565		69.29719161		68.37135913		66.46473882		80.47307504		4256		4770		5133		3970		3775		4124		4350		4144		5096		39618
AzfiRT00976		AT3G61050.2		2.1791E-143		73.23331329		87.26499522		83.86690813		77.3009915		72.70082116		71.68968975		79.59902146		80.68013113		78.13583675		4255		4900		4892		4400		4114		3887		4614		4583		4508		40153
AzfiRT00977		AT2G33775.1		2.72563E-09		144.1957755		162.3716539		134.100481		213.4762209		206.1251982		124.7796972		202.48528		170.5668969		110.9438255		4250		4625		3968		6164		5917		3432		5954		4915		3247		42472
AzfiRT00978		AT4G12400.2		0		74.32183795		88.76233054		76.48787211		64.59571516		68.44201997		66.14447151		58.48557863		67.01798628		66.28388655		4248		4903		4389		3617		3810		3528		3335		3745		3762		35337
AzfiRT00979		AT1G15960.1		0		125.184295		90.06704293		78.3923915		146.3772894		127.0201047		94.12757983		138.3902498		114.9285952		91.10070053		4247		2953		2670		4865		4197		2980		4684		3812		3069		33477
AzfiRT00980		AT4G31985.1		2.25499E-19		282.7719454		345.0498973		406.0645309		355.7918798		354.8638257		360.3445702		269.1116747		310.7484865		448.2732883		4234		4993		6104		5219		5175		5035		4020		4549		6665		45994
AzfiRT00981		AT5G22060.1		0		66.23133546		63.02684315		41.01415481		53.21275628		53.70196889		36.27499939		40.83316475		60.28451732		29.18878896		4232		3892		2631		3331		3342		2163		2603		3766		1852		27812
AzfiRT00982		AT5G47010.1		0		34.57481619		38.77803294		35.14750956		32.21457403		30.85989823		37.48824623		28.4392141		37.06961692		41.98697146		4231		4586		4318		3862		3678		4281		3472		4435		5102		37965
AzfiRT00983		AT3G57330.1		0		46.92269256		43.81965879		45.51120529		52.07894973		42.39801468		50.65124492		57.91775776		47.27891078		41.88692187		4226		3814		4115		4595		3719		4257		5204		4163		3746		37839
AzfiRT00984		AT2G22125.1		0		22.80075828		24.24142975		25.7191671		21.44898812		18.68533374		24.16703992		26.40630977		23.03974205		23.46230292		4221		4337		4780		3890		3369		4175		4877		4170		4313		38132
AzfiRT00985		AT3G47730.1		0		37.82065408		41.65790597		36.10985314		32.21875869		34.81943833		34.13090145		34.77374737		35.69534082		31.70525557		4219		4491		4044		3521		3783		3553		3870		3893		3512		34886
AzfiRT00986		AT4G03210.1		1.05704E-84		110.2374663		152.1809252		168.809432		101.4520912		120.0041325		97.17688263		127.2404861		119.3863581		143.2917535		4217		5626		6483		3802		4471		3469		4856		4465		5443		42832
AzfiRT00987		AT3G19990.1		8.6238E-133		92.70503984		88.25685368		77.26917776		102.4198926		94.03345574		75.13756558		75.68339216		89.67072468		60.24651238		4215		3878		3527		4562		4164		3188		3433		3986		2720		33673
AzfiRT00988		AT5G66140.1		1.3115E-135		120.2160415		137.0010246		143.4780203		126.3816099		147.0462894		136.9878405		127.9926478		124.1292028		134.9448434		4213		4640		5048		4339		5019		4480		4475		4253		4696		41163
AzfiRT00989		AT1G07070.1		2.05068E-56		233.5782032		296.1506432		348.165972		252.5787361		284.6380775		306.1630999		211.3933377		238.1189749		353.2892147		4212		5161		6303		4462		4999		5152		3803		4198		6326		44616
AzfiRT00990		AT1G29970.1		2.01997E-13		194.826228		200.8780717		194.1089716		221.1143147		217.1872431		191.4729779		213.0463958		208.7405666		205.8472804		4211		4196		4212		4682		4572		3862		4594		4411		4418		39158
AzfiRT00991		AT1G04430.2		0		43.8308296		39.54316037		39.76745006		51.88732312		37.70788814		41.56552366		47.94413541		39.49300798		40.55215312		4207		3668		3832		4879		3525		3723		4591		3706		3865		35996
AzfiRT00992		AT4G14880.4		8.2447E-106		58.28224306		48.3780487		52.98229299		61.55969869		64.14331975		55.86932101		55.94414341		55.83878143		51.6384003		4201		3370		3834		4347		4503		3758		4023		3935		3696		35667
AzfiRT00993		AT3G29320.1		0		54.95972806		65.63429015		63.46854646		57.58400991		60.40892661		65.46059021		70.31142015		60.63399426		63.98374755		4198		4845		4867		4309		4494		4666		5358		4528		4853		42118
AzfiRT00994		AT2G37050.2		4.77713E-62		60.49509852		59.70444879		57.30115182		63.7514299		54.64154514		53.38388484		75.38519641		63.33601386		56.24951258		4198		4004		3992		4334		3693		3457		5219		4297		3876		37070
AzfiRT00995		AT4G18100.1		2.60784E-63		162.0565941		191.1065929		226.3596205		177.0506608		194.8643037		195.3467849		154.8890796		157.7386637		214.5421984		4196		4782		5884		4491		4914		4720		4001		3993		5516		42497
AzfiRT00996		AT1G60710.1		3.4015E-166		98.63199376		93.61722866		94.00658588		87.71957064		115.2240646		102.2927659		88.75384616		84.21890838		100.8678322		4195		3848		4014		3655		4773		4060		3766		3502		4260		36073
AzfiRT00997		AT5G61580.1		0		77.34885512		86.83038581		91.50336612		84.92226324		80.30815457		85.83182255		83.22464937		84.30307919		84.17296122		4194		4550		4981		4511		4241		4343		4502		4469		4532		40323
AzfiRT00998		AT1G03380.1		3.7588E-139		37.78187411		34.88138526		31.0295248		40.28576293		33.92737878		38.48879793		42.95455673		38.39601832		36.08918632		4194		3742		3458		4381		3668		3987		4757		4167		3978		36332
AzfiRT00999		AT2G25970.1		1.37559E-44		31.078756		34.39109169		34.53860463		28.66656078		24.42744139		32.71611579		22.95521057		30.85586047		38.22694177		4192		4483		4677		3788		3209		4118		3089		4069		5120		36745
AzfiRT01000		AT3G20390.1		2.52212E-62		83.18859517		88.05056829		90.29499468		77.09648345		82.29667321		77.70412971		73.10058954		82.20631082		83.75628736		4192		4288		4568		3806		4039		3654		3675		4050		4191		36463
AzfiRT01001		AT5G40650.1		1.12E-136		106.0161633		94.48868664		88.36189825		109.7407844		113.0090508		99.75183402		114.1278389		103.2874147		90.66115446		4190		3609		3506		4249		4350		3679		4500		3991		3558		35632
AzfiRT01002		AT3G45850.2		0		32.33407546		29.74900623		29.62987418		34.13281276		27.89327457		32.58814797		36.5446866		32.03757982		32.97477806		4186		3722		3851		4329		3517		3937		4720		4055		4239		36556
AzfiRT01003		AT2G27820.1		4.6404E-170		39.53367013		41.7784071		37.42867755		46.80332772		45.0971372		37.69207721		39.23803936		44.46092477		33.49812214		4180		4269		3973		4848		4644		3719		4139		4596		3517		37885
AzfiRT01004		AT5G19440.1		2.9636E-129		61.11947127		78.63415608		78.60935334		68.12099069		83.61272047		69.83697845		75.93779755		69.59123484		72.0380787		4179		5196		5396		4563		5568		4456		5180		4652		4891		44081
AzfiRT01005		AT5G38860.1		3.76885		209.9715267		183.1019063		182.3169207		241.1601196		232.9783874		204.1099713		216.2588447		193.7428692		187.1107166		4178		3521		3642		4701		4515		3790		4293		3769		3697		36106
AzfiRT01006		AT3G56110.2		2.21904E-42		97.21876723		91.17806555		96.28131869		97.64477974		92.88772494		83.89759826		86.6667556		95.77216504		82.17408617		4176		3785		4152		4109		3886		3363		3714		4022		3505		34712
AzfiRT01007		not available				27.93159391		17.41328614		13.96437725		30.89420912		21.82503919		15.91187085		34.12510776		28.91161429		18.03860892		4176		2516		2096		4525		3178		2220		5090		4226		2678		30705
AzfiRT01008		AT5G08570.1		0		34.32530183		39.11751827		42.79176044		35.39882039		40.41108624		38.18419599		39.78050183		40.02996811		35.34626848		4174		4597		5224		4217		4786		4333		4826		4759		4268		41184
AzfiRT01009		AT3G09920.3		0		43.32266084		29.27964044		24.90427572		38.72739897		34.64427093		33.27337557		37.78953307		34.26777289		26.39280512		4169		2723		2406		3651		3247		2988		3628		3224		2522		28558
AzfiRT01010		AT5G41790.1		8.78838E-05		41.05222185		34.64136463		34.20041728		43.13099908		38.32781635		32.55040284		51.10039349		39.36044388		26.68200603		4168		3399		3486		4290		3790		3084		5176		3907		2690		33990
AzfiRT01011		AT5G65770.3		3.07035E-68		35.30458644		41.18991299		43.44266235		41.27347154		36.67564639		43.7653187		47.91444908		40.4210071		43.44349447		4164		4695		5144		4769		4213		4817		5638		4661		5088		43189
AzfiRT01012		AT1G21380.1		6.04252E-93		61.13007441		51.58496764		44.27473798		65.26197421		57.38299444		50.52680772		62.28954984		56.45838598		45.97550165		4163		3395		3027		4354		3806		3211		4232		3759		3109		33056
AzfiRT01013		AT2G22125.1		0		23.95839109		23.10441574		23.37690423		23.36817097		18.86344075		23.05090425		24.25146733		22.37313787		22.19627121		4160		3877		4075		3975		3190		3735		4201		3798		3827		34838
AzfiRT01014		AT3G07480.1		6.32061E-39		78.28339093		79.13386935		79.38283922		80.21589951		81.84648515		73.03689051		76.1470155		77.39526317		78.26774708		4159		4063		4234		4175		4235		3621		4036		4020		4129		36672
AzfiRT01015		AT1G15520.1		9.97036E-88		110.6640126		92.07010365		82.45415955		77.73388822		87.20598376		74.50577629		69.66452581		82.98173991		72.72514192		4159		3344		3111		2862		3192		2613		2612		3049		2714		27656
AzfiRT01016		AT2G32730.1		0		45.0653797		48.55092678		47.97937404		44.22907655		42.21644532		50.44280561		45.75865949		45.68409528		49.09834481		4154		4325		4440		3994		3790		4339		4208		4117		4494		37861
AzfiRT01017		AT5G59250.1		2.8152E-136		40.29251431		35.75805335		30.80662717		33.68968304		30.80863232		26.65315786		37.40110108		33.44072268		30.78469243		4152		3561		3187		3401		3092		2563		3845		3369		3150		30320
AzfiRT01018		AT3G46970.1		0		23.00050739		24.56229911		26.45374589		23.49494564		23.39395764		24.15453431		23.30457475		26.43326709		26.94071923		4151		4284		4793		4154		4112		4068		4196		4664		4828		39250
AzfiRT01019		AT2G18860.1		1.35605E-23		66.93871239		63.47181279		52.14872392		72.92304596		72.14196853		66.8215367		73.20916165		65.39817227		63.82085815		4149		3802		3245		4428		4355		3865		4527		3963		3928		36262
AzfiRT01020		AT3G20290.2		0		65.43597368		73.45703543		68.40163544		64.50721958		64.49716438		67.93999451		63.786941		64.83238295		73.04900058		4147		4499		4352		4005		3981		4018		4033		4017		4597		37649
AzfiRT01021		AT3G24090.1		0		59.16638074		62.18193055		57.59869416		57.78776541		63.28351965		58.87725156		58.61920263		59.52539598		59.28262604		4147		4212		4053		3968		4320		3851		4099		4079		4126		36855
AzfiRT01022		AT4G26100.1		0		61.17921934		62.64791549		59.2769936		60.27814728		55.56677751		60.35228021		56.70399142		60.11396787		63.35176481		4142		4099		4029		3998		3664		3813		3830		3979		4259		35813
AzfiRT01023		AT4G39420.2		0		13.7039781		13.55351952		12.55588887		12.61359864		10.57078759		12.86949291		15.69334033		13.39753297		12.32439398		4141		3958		3809		3734		3111		3629		4731		3958		3698		34769
AzfiRT01024		AT3G24160.1		7.68778E-34		97.22513125		107.0188741		68.86698467		137.2627861		115.885173		98.09640078		86.64929513		119.8633363		133.0089148		4140		4404		2944		5726		4806		3898		3681		4990		5624		40213
AzfiRT01025		AT4G05050.4		1.50786E-70		174.8565762		168.0275975		129.8706084		169.4671831		207.0984111		178.0891764		141.6214073		162.504666		134.0699175		4136		3841		3084		3927		4771		3931		3342		3758		3149		33939
AzfiRT01026		AT3G15220.1		2.1123E-169		36.42602954		32.30463996		32.75588794		36.23803472		33.8820754		32.37900382		36.62655644		34.58190483		34.73164306		4135		3544		3733		4030		3746		3430		4148		3838		3915		34519
AzfiRT01027		AT3G44110.2		2.2985E-115		117.4593905		127.5429683		114.5917869		123.6708515		135.8412003		115.9365173		127.2550514		114.3255267		109.5842781		4131		4335		4046		4261		4653		3805		4465		3931		3827		37454
AzfiRT01028		AT1G11440.1		1.67165E-07		296.441371		261.4998621		249.940236		320.47686		307.3206446		287.2772834		302.5364158		260.1792766		266.939513		4129		3520		3495		4373		4169		3734		4204		3543		3692		34859
AzfiRT01029		AT5G23630.1		0		36.2681437		43.98471848		48.76621877		33.54050468		32.24863354		39.14749027		40.22933839		38.49874324		44.33014295		4127		4837		5571		3739		3574		4157		4567		4283		5009		39864
AzfiRT01030		AT3G14067.1		0		62.00551473		55.23647124		56.97361681		62.64857228		49.31787943		53.04986811		74.50042982		73.08787135		45.54278502		4127		3553		3807		4085		3197		3295		4947		4756		3010		34777
AzfiRT01031		AT5G23450.2		8.5751E-156		59.32241213		49.20824368		47.85658198		65.12039682		53.03730649		52.54848356		65.31596789		58.38206174		43.38645964		4124		3306		3340		4435		3591		3409		4530		3968		2995		33698
AzfiRT01032		AT3G24000.1		7.97338E-81		60.49851705		35.46819629		30.2695914		61.93414941		49.43147104		41.05549641		51.09545		37.25124489		24.05708685		4123		2336		2071		4135		3281		2611		3474		2482		1628		26141
AzfiRT01033		AT1G76810.1		0		41.91343742		45.98974157		46.67161486		44.98393763		39.43285186		45.90603599		46.3131835		47.2597298		44.0732215		4122		4371		4608		4334		3777		4213		4544		4544		4304		38817
AzfiRT01034		AT1G74410.1		3.26497E-47		82.73992068		61.05265374		54.99050263		92.53429233		78.84999639		69.31730197		85.39050227		71.33953706		60.32931284		4120		2938		2749		4514		3824		3221		4242		3473		2983		32064
AzfiRT01035		AT1G17290.1		0		67.92150418		66.81625341		71.04061768		68.43895923		78.36063859		75.87857789		75.65515864		69.28719701		71.22576997		4117		3914		4323		4064		4626		4292		4575		4106		4287		38304
AzfiRT01036		AT5G49890.1		0		56.36393069		52.96635335		52.67848067		37.26570316		45.90658658		44.02305752		45.28237963		52.38478038		51.10796188		4116		3738		3862		2666		3265		3000		3299		3740		3706		31392
AzfiRT01037		AT4G20980.4		0		74.35698666		83.50366382		96.49233467		79.62643273		83.74895694		81.94654399		80.45471782		78.75372331		82.10663886		4115		4466		5361		4317		4514		4232		4442		4261		4512		40220
AzfiRT01038		AT4G24160.1		0		102.3812078		98.82467751		86.89396885		95.78495868		103.8413607		91.69342808		100.5997066		100.7957752		93.3459195		4110		3834		3502		3767		4060		3435		4029		3956		3721		34414
AzfiRT01039		AT2G35710.1		5.7417E-160		47.04154346		42.44353811		51.97867704		48.75448651		44.3730145		45.89398522		55.14106455		50.70447997		49.93398947		4108		3582		4557		4171		3774		3740		4804		4329		4330		37395
AzfiRT01040		AT5G66020.1		0		68.78919579		82.84063348		86.96728042		72.90076771		71.86740922		80.78455356		76.20205262		74.19691776		87.85869772		4108		4781		5214		4265		4180		4502		4540		4332		5210		41132
AzfiRT01041		AT1G80310.1		3.7578E-112		79.42312625		56.88511903		51.19234823		97.94621293		65.46888818		63.6405402		83.95631643		73.83214118		54.03758452		4103		2840		2655		4957		3294		3068		4327		3729		2772		31745
AzfiRT01042		AT1G74160.1		5.62851E-08		40.88357503		39.77505515		40.41533182		36.9765535		34.44845022		36.50906078		43.40979319		38.63359654		37.61577312		4098		3853		4067		3631		3363		3415		4341		3786		3744		34298
AzfiRT01043		AT3G56680.1		1.40048E-40		105.0100748		105.6893382		103.8329094		115.4293394		120.7114128		115.7141811		116.4045442		103.7915073		114.783915		4098		3986		4068		4413		4588		4214		4532		3960		4448		38307
AzfiRT01044		AT2G12400.1		2.87923E-76		63.31426259		63.25909336		59.54027585		68.44700062		59.45320728		58.02495119		80.39819444		67.44815518		58.26646539		4096		3955		3867		4338		3746		3503		5189		4266		3743		36703
AzfiRT01045		AT3G17205.3		0		41.29507437		44.8707007		41.67609224		41.71967532		36.28646648		42.53237314		40.73477079		42.1040577		47.68457016		4092		4297		4146		4050		3502		3933		4027		4079		4692		36818
AzfiRT01046		AT1G31730.1		0		39.84454681		44.1437701		45.72713342		41.03979912		38.56875542		40.86964766		43.48471404		40.10658242		41.38241653		4088		4377		4710		4125		3854		3913		4451		4023		4216		37757
AzfiRT01047		AT1G52760.1		8.9753E-112		137.6202265		130.0331658		117.3255236		133.0871878		121.5259067		109.0448431		137.7753905		137.6981291		115.4993434		4087		3732		3498		3872		3515		3022		4082		3998		3406		33212
AzfiRT01048		AT2G39540.1		4.6945E-19		108.0514079		92.92081671		93.26886603		124.4423909		97.79742067		91.12811523		111.8054542		104.8648058		85.9596376		4085		3395		3540		4609		3601		3215		4217		3876		3227		33765
AzfiRT01049		AT4G10380.1		7.1405E-100		81.83265574		63.42944065		60.24108191		88.74575396		70.89927239		69.9388853		90.15751766		75.50569272		64.33485777		4085		3060		3019		4340		3447		3258		4490		3685		3189		32573
AzfiRT01050		AT2G03440.1		5.52161E-09		116.7551421		94.00451688		92.74192329		137.5387863		130.1548266		102.2246706		139.9314813		123.3411112		91.950225		4083		3177		3256		4712		4433		3336		4882		4217		3193		35289
AzfiRT01051		AT1G49050.1		1.14893E-91		52.31810798		42.59910983		46.85446949		55.08249077		48.29719068		52.19621241		52.60863115		47.5350332		54.44697885		4073		3205		3662		4201		3662		3792		4086		3618		4209		34508
AzfiRT01052		AT1G55860.2		0		17.08394791		17.00903877		17.39730372		16.9717963		14.28436375		18.44204879		14.97943401		17.64579357		19.09748357		4072		3918		4163		3963		3316		4102		3562		4112		4520		35728
AzfiRT01053		AT2G38290.1		0		57.57132171		70.00533512		72.89714456		54.75341473		45.52066027		51.08541097		57.97615714		64.28161319		76.63467691		4071		4784		5175		3793		3135		3371		4090		4444		5381		38244
AzfiRT01054		AT5G02960.1		4.26263E-89		160.0331356		179.488653		234.59842		172.4797043		177.6569402		203.3087416		151.3709733		171.018788		225.0898144		4064		4405		5981		4291		4394		4818		3835		4246		5676		41710
AzfiRT01055		AT5G59910.1		2.00237E-55		145.2608682		151.3818556		149.6442389		157.367913		165.7841897		134.4263644		158.3309183		153.5909758		152.8791511		4061		4090		4200		4310		4514		3507		4416		4198		4244		37540
AzfiRT01056		AT4G39660.1		0		73.18063028		73.78336405		74.83343144		67.28318637		70.69564524		61.72782833		70.33491155		67.86291839		70.79255234		4059		3955		4167		3656		3819		3195		3892		3680		3899		34322
AzfiRT01057		AT4G21105.1		4.92548E-09		119.8185063		144.2028091		149.5171025		147.4359303		150.4535822		147.2824035		130.4861625		130.526203		155.5058784		4059		4721		5085		4893		4964		4656		4410		4323		5231		42342
AzfiRT01058		AT2G29940.1		9.03568E-53		38.60724048		39.64368728		38.82547063		28.54435993		23.62389414		34.55273657		38.25955276		34.12847742		36.29372597		4059		4028		4098		2940		2419		3390		4013		3508		3789		32244
AzfiRT01059		AT3G58730.1		6.1327E-100		81.0501142		82.14944697		82.40535569		89.87532339		81.32990555		83.40408684		90.1585461		85.13025159		81.40121161		4054		3971		4138		4404		3962		3893		4499		4163		4043		37127
AzfiRT01060		AT5G59320.1		9.01717E-21		124.8671069		96.40245698		74.63285948		139.7554539		154.9057218		84.05487107		123.3390292		106.857954		66.27197832		4053		3024		2432		4444		4897		2546		3994		3391		2136		30917
AzfiRT01061		AT5G27970.1		0		26.74839858		27.6915409		27.6306403		24.52542711		22.03766772		26.34871376		29.05612184		27.17012908		29.41221726		4049		4051		4199		3637		3249		3722		4388		4021		4421		35737
AzfiRT01062		AT1G11360.4		1.90636E-60		121.9738081		140.9229396		144.7367724		145.0565873		168.7801154		142.3191857		153.2118827		149.4584364		132.1370521		4041		4512		4814		4708		5446		4400		5064		4841		4347		42173
AzfiRT01063		AT5G12470.1		3.4273E-130		120.7951462		127.0680809		136.8418912		113.2185076		135.092343		126.9739926		114.1477808		117.5830682		139.1646674		4035		4102		4589		3705		4395		3958		3804		3840		4616		37044
AzfiRT01064		AT1G27400.1		1.28523E-98		118.1832879		136.9963331		164.3646573		111.2740909		112.5593209		134.4016673		93.93497522		120.4029969		161.4846237		4033		4518		5631		3720		3741		4280		3198		4017		5472		38610
AzfiRT01065		AT2G35020.1		0		67.99801418		71.0239768		67.47961611		70.75233826		69.00331289		69.83061475		71.43749523		69.37857761		68.71615107		4032		4070		4017		4110		3985		3864		4226		4022		4046		36372
AzfiRT01066		AT1G17840.1		0		50.90381887		44.39926042		45.73459095		37.17176905		40.78795002		33.08107102		44.78178477		48.02258115		42.6389567		4030		3397		3635		2883		3145		2444		3537		3717		3352		30140
AzfiRT01067		AT3G19490.1		0		70.14149587		66.22141824		61.47574124		70.1052153		68.22944074		65.42784309		73.91787295		70.2481154		60.66368918		4030		3677		3546		3946		3818		3508		4237		3946		3461		34169
AzfiRT01068		AT5G49810.1		0		39.62463043		43.12949934		42.9782035		34.79242882		33.99652862		37.56924424		42.40060563		39.71442648		42.28277469		4027		4236		4385		3464		3365		3563		4299		3946		4267		35552
AzfiRT01069		AT4G23470.3		2.6906E-101		99.03661541		95.88376771		89.7273206		111.6915463		101.2313801		90.25470387		95.05230113		107.6407648		97.10965466		4025		3766		3661		4447		4007		3423		3854		4277		3919		35379
AzfiRT01070		AT4G39730.1		9.22106E-48		288.3162553		284.9123841		321.4519823		335.2680916		290.6578801		297.6705746		280.1590931		290.5764149		300.024252		4023		3842		4503		4583		3950		3876		3900		3964		4157		36798
AzfiRT01071		AT3G55320.1		0		30.80278408		27.43641106		29.04998931		27.01858419		26.50114276		28.49559723		33.07792278		29.41529051		29.68642561		4023		3463		3809		3457		3371		3473		4310		3756		3850		33512
AzfiRT01072		AT3G26340.1		7.5094E-131		100.4006327		122.0435985		126.9045603		109.2101917		128.249715		117.2705754		103.663814		102.8724498		123.9306309		4023		4726		5105		4287		5005		4385		4144		4030		4931		40636
AzfiRT01073		AT4G30260.1		1.69806E-86		126.9952937		133.4670795		132.1918459		127.4393762		130.5549174		124.2427283		126.5977472		129.2174494		122.1355294		4021		4084		4202		3953		4026		3671		3999		4000		3840		35796
AzfiRT01074		AT3G47730.1		0		51.21191499		56.98559256		47.17907409		43.38047208		44.4461602		45.89609261		48.71475524		47.28675916		43.06788504		4020		4323		3718		3336		3398		3362		3815		3629		3357		32958
AzfiRT01075		AT4G18340.1		3.67893E-81		49.39246956		39.94783273		41.70149775		53.73213223		41.64698803		41.29148224		47.72118592		47.33788762		40.86077442		4016		3139		3404		4280		3298		3133		3871		3763		3299		32203
AzfiRT01076		AT2G33470.2		1.54765E-80		80.53114682		76.22565629		80.45626768		93.87571477		93.08329526		84.13981268		94.30195433		81.17609052		80.61345024		4000		3659		4012		4568		4503		3900		4673		3942		3976		37233
AzfiRT01077		AT2G42600.1		0		43.36043555		47.40278035		52.51123731		44.89143076		56.49944587		53.7154436		47.71201649		51.78139247		48.14371193		3999		4225		4862		4056		5075		4623		4390		4669		4409		40308
AzfiRT01078		AT5G36230.1		5.4275E-173		107.0888007		114.2468206		126.8931494		115.6004468		126.0975112		124.5443288		122.9936179		111.3155167		127.4560101		3998		4122		4756		4228		4585		4339		4581		4063		4725		39397
AzfiRT01079		AT3G13790.1		0		75.37527424		47.37817303		52.78325179		71.53090692		67.59436862		62.14023888		61.24361066		63.8455114		45.55984586		3997		2428		2810		3716		3491		3075		3240		3310		2399		28466
AzfiRT01080		AT5G14740.2		1.56667E-60		90.7286935		80.26482867		65.99146181		97.87841295		75.93422818		66.1236776		62.55696596		75.83081094		65.254217		3992		3413		2915		4219		3254		2715		2746		3262		2851		29367
AzfiRT01081		AT4G28370.1		0		61.96874857		59.7048518		51.02596165		69.89442237		61.20393252		61.56506179		64.75976869		60.1609129		60.03032004		3992		3717		3300		4411		3840		3701		4162		3789		3840		34752
AzfiRT01082		AT1G74910.2		0		74.87322282		89.14768025		94.04279782		72.30821751		81.11614943		78.06191029		70.62814157		78.69516103		89.5979501		3989		4590		5030		3774		4209		3881		3754		4099		4740		38066
AzfiRT01083		AT4G04210.1		1.72535E-98		105.8072825		104.4312605		104.3353593		110.1166887		113.0521092		108.2927308		112.8394624		103.9894056		102.5726406		3987		3803		3947		4065		4149		3808		4242		3831		3838		35670
AzfiRT01084		AT3G47890.1		0		21.8896672		25.00225395		25.90546386		21.14477156		18.90133096		25.12786187		25.14404244		21.92913901		25.43913837		3987		4401		4737		3773		3353		4271		4569		3905		4601		37597
AzfiRT01085		AT3G13330.1		0		26.252002		24.552148		25.34819207		24.87953724		21.1750086		25.53957027		27.4699347		25.49654102		26.92199937		3983		3600		3861		3698		3129		3616		4158		3782		4056		33883
AzfiRT01086		AT5G42790.1		2.4962E-136		111.1013234		139.5595283		155.0491548		129.9261371		143.8381564		139.4471233		126.828334		124.4262708		126.6938264		3982		4834		5579		4562		5021		4664		4535		4360		4509		42046
AzfiRT01087		AT5G41700.5		1.41545E-96		123.8543619		105.5363062		91.35579039		126.7751502		110.6682963		92.04135811		124.4580438		117.9551878		97.82015146		3977		3275		2945		3988		3461		2758		3987		3703		3119		31213
AzfiRT01088		AT3G21250.2		0		47.59909249		49.29029713		64.12398473		47.26610546		43.3848051		55.87423081		42.87034717		48.78430521		55.92457642		3972		3975		5372		3864		3526		4351		3569		3980		4634		37243
AzfiRT01089		AT1G62710.1		0		82.19080584		90.50953118		86.07563627		92.11765416		98.20658681		93.95484659		94.23348514		89.87020374		92.00764193		3970		4225		4174		4359		4620		4235		4541		4244		4413		38781
AzfiRT01090		AT1G61250.1		6.2236E-105		81.9170122		86.57881143		88.8325924		78.96158476		76.96703466		77.29888442		71.64180447		78.63699354		84.61577729		3969		4054		4321		3748		3632		3495		3463		3725		4071		34478
AzfiRT01091		AT4G19640.1		1.0058E-102		113.7379471		112.3527642		101.9031403		130.3445081		130.109478		109.2605221		134.7444044		115.0460114		107.2112465		3969		3789		3570		4456		4422		3558		4691		3925		3715		36095
AzfiRT01092		AT3G06050.1		1.12984E-71		154.7372789		163.9072189		171.3775228		183.584436		183.381145		170.705846		168.7823191		169.5993436		157.4405468		3968		4062		4412		4612		4580		4085		4318		4252		4009		38298
AzfiRT01093		AT1G62660.1		5.6252E-164		87.56775489		87.6390272		99.39298305		78.60699986		75.07657868		69.88113721		86.02459016		82.0887394		76.0173611		3964		3834		4517		3486		3310		2952		3885		3633		3417		32998
AzfiRT01094		AT3G10860.1		1.36876E-23		131.9836551		167.7888456		175.2001613		168.0045508		181.1082863		163.4758886		157.4900457		141.7838463		178.44121		3959		4864		5276		4937		5291		4576		4713		4158		5315		43089
AzfiRT01095		AT1G02500.2		6.30587E-59		205.2279645		233.5630879		266.8982006		208.429225		221.4780289		209.7490978		242.214846		226.4177743		197.3260765		3956		4351		5165		3936		4158		3773		4658		4267		3777		38041
AzfiRT01096		AT1G32400.3		2.67564E-53		96.92362736		106.1985549		105.7687443		109.3144192		114.8868436		109.8495023		108.1046647		106.7555825		109.0074873		3956		4189		4334		4371		4567		4184		4402		4260		4418		38681
AzfiRT01097		AT2G37970.1		9.45299E-46		84.33905547		88.28602981		76.07564491		108.9527115		124.1054067		98.7520488		102.4081685		96.02752204		80.11830062		3950		3996		3577		4999		5661		4316		4785		4397		3726		39407
AzfiRT01098		AT1G52780.1		3.20938		89.35741722		69.11833102		73.98098032		90.65749429		90.58514252		74.54121335		92.7463187		88.45596877		71.03288424		3945		2949		3279		3921		3895		3071		4085		3818		3114		32077
AzfiRT01099		AT5G03100.1		0.656		64.90757691		65.61337383		60.62063236		59.46823123		59.00633429		62.78292275		52.32541588		67.63570823		64.04022501		3944		3853		3698		3540		3492		3560		3172		4018		3864		33141
AzfiRT01100		AT5G19100.1		6.99628E-09		143.8557216		106.383977		111.5664986		120.6614784		139.8751568		124.5601652		123.0570362		119.6759661		105.8524373		3943		2818		3070		3240		3734		3186		3365		3207		2881		29444
AzfiRT01101		AT1G72020.1		5.57475E-22		209.0350856		303.8391297		326.7211867		280.5649592		341.1382449		296.1875956		275.3997433		249.6703587		309.4913274		3941		5536		6184		5182		6264		5211		5180		4602		5794		47894
AzfiRT01102		AT1G76550.1		0		33.32252258		35.42534457		38.56533825		30.86400035		32.09569591		35.89871875		32.12966817		34.6544011		40.70207721		3941		4049		4579		3576		3697		3962		3791		4007		4780		36382
AzfiRT01103		AT5G10980.1		2.70699E-87		72.66439894		63.58655945		67.23596065		77.71205999		72.20348818		61.12775205		70.35828865		78.39865677		68.64591012		3940		3332		3660		4128		3813		3093		3806		4156		3696		33624
AzfiRT01104		AT1G20696.3		1.84024E-23		142.0703047		199.3176894		209.8999632		180.7959581		216.8814296		184.1981581		183.174374		187.9507783		204.2979736		3940		5342		5844		4912		5858		4767		5068		5096		5626		46453
AzfiRT01105		AT3G19420.1		0		63.13832237		73.48016213		75.31897231		69.63833485		70.24483302		73.84583718		79.97269438		71.27299738		78.68503532		3937		4428		4715		4254		4266		4297		4975		4345		4872		40089
AzfiRT01106		AT1G14610.1		0		42.6996963		45.84440098		53.06556525		41.75940715		36.24735108		49.54590268		44.23520873		40.84611678		51.88122501		3937		4085		4912		3772		3255		4263		4069		3682		4750		36725
AzfiRT01107		not available				73.14592152		87.56850846		66.73374362		68.14047979		70.52450742		83.16148149		53.05644778		80.6886241		85.41275373		3937		4555		3606		3593		3697		4177		2849		4246		4565		35225
AzfiRT01108		AT4G16660.1		0		41.32986884		50.54265605		49.39733504		37.28452339		37.0609646		38.97262494		38.96174902		39.54302251		42.07701201		3932		4647		4718		3475		3434		3460		3698		3678		3975		35017
AzfiRT01109		AT2G38710.2		9.4708E-104		92.56375978		102.2386889		98.39475021		108.5739501		105.8741907		96.36457306		100.1238932		97.11109555		102.3733967		3930		4195		4194		4516		4378		3818		4241		4031		4316		37619
AzfiRT01110		AT2G01690.1		0		44.44087518		50.97740589		52.38909311		45.68712286		45.58328096		49.30982576		49.3473987		48.31716157		55.65839356		3924		4350		4644		3952		3920		4063		4347		4171		4880		38251
AzfiRT01111		AT1G15500.1		0		57.00820555		58.13185078		63.43049491		58.36969261		56.41407757		60.90312542		49.85753543		50.84678603		60.77771489		3922		3865		4381		3934		3780		3910		3422		3420		4152		34786
AzfiRT01112		AT5G48760.2		6.9922E-115		138.5276726		167.907854		196.3320141		152.9796379		152.2092636		173.6606718		129.4693305		144.2573158		191.9145396		3921		4593		5579		4242		4196		4587		3656		3992		5394		40160
AzfiRT01113		AT1G15780.1		1.94228E-41		60.70314706		54.6300285		50.50359091		57.91154069		57.85358468		55.59534358		61.8251586		58.72739971		54.07408423		3915		3405		3270		3659		3634		3346		3978		3703		3463		32373
AzfiRT01114		AT5G04740.1		1.80171E-98		81.66219779		76.40392606		70.99261439		91.45038788		85.04654192		77.58231935		90.36609776		78.5122909		73.20413784		3914		3539		3416		4294		3970		3470		4321		3679		3484		34087
AzfiRT01115		AT4G16830.2		1.05872E-22		84.04386592		110.7910208		138.0251849		91.29709324		100.0010276		115.2436698		72.45345161		92.40681851		121.207777		3909		4980		6445		4160		4530		5002		3362		4202		5598		42188
AzfiRT01116		AT3G07940.1		4.7577E-46		122.0837794		96.61936875		109.9365523		123.5977167		122.8800763		110.6723931		120.3984163		106.6270113		109.5756678		3908		2989		3533		3876		3831		3306		3845		3337		3483		32108
AzfiRT01117		AT5G23890.1		1.4901E-112		37.10515446		41.40545679		47.45475874		38.95286516		38.51766009		43.72587758		46.33334123		42.95202687		38.63137033		3902		4208		5010		4013		3945		4291		4861		4416		4034		38680
AzfiRT01118		AT2G30870.1		7.6447E-61		132.064008		149.4807073		176.9586499		143.5182866		145.8216509		164.7133391		108.1678082		122.7121074		171.3030864		3899		4265		5245		4151		4193		4538		3186		3542		5022		38041
AzfiRT01119		AT1G64520.1		2.2692E-117		112.5455656		114.8700996		121.6699428		121.3774203		120.6052065		121.6267766		105.4173395		107.1576602		128.9537334		3891		3838		4223		4111		4061		3924		3636		3622		4427		35733
AzfiRT01120		AT4G16830.2		5.81381E-21		93.95695863		120.18428		137.2443744		115.8973787		112.8837114		128.7341726		88.9016185		109.1438679		139.6816614		3891		4810		5706		4702		4553		4975		3673		4419		5744		42473
AzfiRT01121		AT2G07050.1		0		59.20238707		64.73038868		67.18649898		55.91808808		58.62590495		62.55906299		63.2540407		59.91517157		67.40522906		3883		4103		4424		3593		3745		3829		4139		3842		4390		35948
AzfiRT01122		AT3G01190.1		4.65298E-87		72.81207857		59.73407637		70.0787133		64.51847095		61.6033253		60.95678098		73.20912392		68.02736436		60.47873539		3881		3077		3750		3369		3198		3032		3893		3545		3201		30946
AzfiRT01123		AT1G54290.1		2.81204E-50		109.750791		96.61324953		97.23039267		101.0832491		85.58280804		86.77418636		96.11263147		115.0067581		95.45307585		3879		3300		3450		3500		2946		2862		3389		3974		3350		30650
AzfiRT01124		ATCG00120.1		0		34.26848473		42.15987269		35.1461896		31.78758337		38.03346509		35.20743138		33.19797412		37.83429989		37.6244403		3879		4612		3994		3525		4193		3719		3749		4187		4229		36087
AzfiRT01125		AT1G75210.1		0		67.68365769		60.75048605		55.15898465		70.85290548		59.94047747		63.49403086		69.71534307		59.4799057		51.91689461		3877		3363		3172		3976		3344		3394		3984		3331		2953		31394
AzfiRT01126		AT2G23980.1		0		55.5760551		58.84255585		56.10098576		61.89633042		60.69923153		59.03293145		66.05489215		58.00401486		58.5822701		3876		3966		3928		4229		4123		3842		4596		3955		4057		36572
AzfiRT01127		AT3G62360.1		0		46.89595501		35.21731311		41.67462208		38.12514592		39.11921999		49.63140692		44.37466069		42.58375043		26.56228002		3876		2813		3458		3087		3149		3828		3659		3441		2180		29491
AzfiRT01128		AT2G16940.1		7.1322E-150		49.44891806		60.82463087		60.56109974		48.87241877		47.88779925		54.11140691		41.72034744		52.08013071		63.13177934		3873		4604		4762		3750		3653		3955		3260		3988		4910		36755
AzfiRT01129		AT3G19980.1		0		75.85363265		91.49649879		101.5375167		80.21506414		80.28274295		86.58874465		81.32804439		81.44332171		93.93415335		3862		4502		5190		4001		3981		4114		4131		4054		4749		38584
AzfiRT01130		AT1G56340.2		4.4657E-175		63.31781954		72.79969547		81.2717277		67.16060151		71.46239841		76.25375507		74.40091033		67.41494705		79.42557108		3860		4289		4974		4011		4243		4338		4525		4018		4808		39066
AzfiRT01131		AT4G32470.1		4.8191E-35		199.7824162		204.5801404		213.3982311		215.9878088		211.9363623		205.092684		192.4627429		202.861571		223.577607		3856		3816		4135		4084		3984		3694		3706		3828		4285		35388
AzfiRT01132		AT5G63840.1		0		29.69139845		37.84560582		39.2107634		34.44636514		29.27484578		31.64386827		33.91024872		31.28409942		39.49560023		3852		4745		5107		4378		3699		3831		4389		3968		5088		39057
AzfiRT01133		AT3G27090.1		1.53386E-92		81.74769225		94.84610289		90.8155497		81.06118718		93.67728683		78.13790545		90.25965446		97.48907347		89.35842502		3851		4318		4295		3741		4298		3435		4242		4490		4180		36850
AzfiRT01134		AT2G32920.1		1.1989E-155		75.4165266		94.91716642		96.16897616		77.84168426		82.90338296		80.41768183		76.10441093		76.03732518		80.9586785		3851		4684		4930		3894		4123		3832		3877		3796		4105		37092
AzfiRT01135		AT3G54110.1		1.6275E-167		110.8016635		106.6709107		103.9748188		115.3344677		120.2668318		106.95416		124.7361273		114.4509565		107.9905226		3850		3582		3627		3926		4070		3468		4324		3888		3726		34461
AzfiRT01136		AT3G24170.3		0		63.14905967		78.2251472		98.66314104		59.21265135		67.75578578		78.01916833		59.09980014		65.34731748		75.2556622		3845		4603		6031		3532		4018		4433		3590		3890		4550		38492
AzfiRT01137		AT1G07930.2		1.36519E-22		267.9183675		260.0681431		279.9171008		301.3615752		278.0192391		285.4588314		260.5868001		260.0684245		274.793255		3845		3607		4033		4237		3886		3823		3731		3649		3916		34727
AzfiRT01138		AT1G53590.1		3.9989E-126		62.59566338		61.21546257		62.30174914		73.05383441		71.72723169		70.32325346		85.64321288		75.06820732		66.58005385		3844		3633		3841		4395		4290		4030		5247		4507		4060		37847
AzfiRT01139		AT5G65620.1		0		54.4052404		58.77399405		57.90463692		53.84213336		52.7905042		56.97948145		56.01062494		55.7493131		59.62773302		3839		4008		4102		3722		3628		3752		3943		3846		4178		35018
AzfiRT01140		AT1G27450.2		2.88123E-97		240.043028		274.1348936		288.6793961		255.5573183		280.8120068		277.3316606		254.8978525		250.0024554		275.8680968		3839		4237		4635		4004		4374		4139		4067		3909		4381		37585
AzfiRT01141		AT3G47780.1		0		43.11468618		38.1847985		30.64836819		42.80569157		38.2934286		35.29533158		41.14431362		44.13388768		33.62221377		3838		3285		2739		3733		3320		2932		3654		3841		2972		30314
AzfiRT01142		AT1G09440.1		4.07536		488.0602895		626.0085521		458.646964		534.0368798		574.6649993		517.6884947		644.0317418		663.1807526		441.4091608		3836		4755		3619		4112		4399		3797		5050		5096		3445		38109
AzfiRT01143		AT4G34110.1		0		34.71894761		36.22515284		39.96648931		30.95774084		31.97610319		37.66081868		32.14184192		36.35457724		38.44696181		3835		3867		4432		3350		3440		3882		3542		3926		4217		34491
AzfiRT01144		ATMG00030.1		2.51356E-20		236.3595644		114.3423825		24.13915021		157.1094151		199.2493964		179.0096354		185.8612311		213.8798006		83.27610048		3833		1792		393		2496		3147		2709		3007		3391		1341		22109
AzfiRT01145		AT1G51710.1		0		68.12296577		74.61173238		78.64288377		74.00232686		74.58291715		74.18205159		73.54135684		68.22382715		82.80498093		3831		4055		4440		4077		4085		3893		4126		3751		4624		36882
AzfiRT01146		AT2G21660.2		5.13687E-35		51.89777319		66.22112658		65.0841848		60.3550892		68.5366753		61.86406004		58.21989807		65.61160948		56.75864608		3826		4718		4817		4359		4921		4256		4282		4729		4155		40063
AzfiRT01147		AT5G23670.2		0		69.76081941		67.5351395		59.51651925		74.04318143		64.16244411		67.72843725		82.33904434		74.45568435		67.60463919		3819		3573		3271		3971		3421		3460		4497		3985		3675		33672
AzfiRT01148		AT3G02050.1		0		52.08397677		40.47328875		39.32766044		46.84495389		43.91333715		44.1507662		42.71943691		43.03454997		36.1765785		3819		2868		2895		3365		3136		3021		3125		3085		2634		27948
AzfiRT01149		AT1G14000.1		5.0827E-174		95.81395779		109.7779392		105.100048		105.9083316		109.7552669		102.7281716		103.5201318		100.675354		115.2170804		3813		4222		4199		4129		4254		3815		4110		3917		4553		37012
AzfiRT01150		AT5G33320.1		1.869E-137		65.00462882		66.64489707		72.01431475		61.94324821		65.91947419		67.59084063		69.11228756		67.27545392		65.36064609		3806		3771		4233		3553		3759		3693		4037		3851		3800		34503
AzfiRT01151		AT1G19450.1		2.114E-147		38.88680505		39.2651645		40.16980725		32.00561864		29.89550961		33.39166444		38.96809091		40.87257302		35.97095954		3805		3713		3946		3068		2849		3049		3804		3910		3495		31639
AzfiRT01152		AT1G20850.1		5.29552E-91		125.1229793		120.6533361		118.2421575		133.7319805		159.5829725		134.4344572		143.1599563		130.2354862		111.6269358		3803		3544		3608		3982		4724		3813		4341		3870		3369		35054
AzfiRT01153		AT5G15320.1		0.00101723		162.2733845		199.8322779		219.9003197		209.1241624		211.2294827		193.0763038		171.8202229		178.565813		210.6212913		3798		4520		5167		4795		4815		4217		4012		4086		4895		40305
AzfiRT01154		AT3G59990.4		0		31.06800709		31.9105769		32.60033416		34.35987251		34.06609016		32.95940185		32.80560159		32.11227134		33.68470799		3798		3770		4001		4115		4056		3760		4001		3838		4089		35428
AzfiRT01155		AT4G17890.1		1.0284E-113		62.73065774		68.38444843		75.53207291		59.47478911		60.50325375		58.59126695		65.09968985		66.54860763		69.56947321		3793		3996		4585		3523		3563		3306		3927		3934		4177		34804
AzfiRT01156		AT3G09630.1		4.46939E-28		275.1949888		336.3474391		403.0788612		308.9837584		348.2786165		379.2005258		249.0004383		331.2145279		373.0999408		3792		4479		5576		4171		4674		4876		3423		4462		5105		40558
AzfiRT01157		AT2G43790.1		1.5895E-177		68.13492115		66.16933763		71.1082971		54.26719974		61.94884655		57.08568463		70.61924335		68.64326084		66.37188076		3791		3558		3972		2958		3357		2964		3920		3734		3667		31921
AzfiRT01158		AT1G65270.1		9.09147E-68		83.6356004		94.65654972		97.85268887		84.74042039		92.17861503		91.35206927		80.13461822		85.22948666		91.52338998		3786		4141		4447		3758		4064		3859		3619		3772		4114		35560
AzfiRT01159		AT1G48300.1		1.11282E-06		60.86237215		49.22073573		51.30454475		67.54090892		56.54855793		57.86438089		75.65277832		59.3585231		45.8478269		3786		2959		3204		4116		3426		3359		4695		3610		2832		31987
AzfiRT01160		AT5G51040.1		9.0434E-46		105.8708298		103.2673824		96.45435778		112.8951468		119.7056363		99.35980594		103.9606042		108.660927		92.3897617		3784		3567		3461		3953		4167		3314		3707		3797		3279		33029
AzfiRT01161		AT4G30950.1		0		74.86753916		72.55301441		66.45030827		76.36110334		76.64687916		72.27318747		77.345471		71.94073336		76.77198922		3782		3542		3370		3779		3771		3407		3898		3553		3851		32953
AzfiRT01162		AT5G14720.1		0		41.83242195		42.85077648		43.79660259		42.13585103		37.34819233		44.41247734		44.83797471		42.43686752		45.34968793		3779		3741		3972		3729		3286		3744		4041		3748		4068		34108
AzfiRT01163		AT1G03060.1		0		19.77552473		17.85815737		18.26981761		17.94255958		14.42113843		18.49416878		22.89583001		18.64819877		17.48576941		3779		3298		3505		3359		2684		3298		4365		3484		3318		31090
AzfiRT01164		AT1G12640.1		0		71.76509743		73.74765722		67.47158204		74.1082573		69.52962696		69.26815891		72.02924096		70.68336461		71.60235694		3777		3751		3565		3821		3564		3402		3782		3637		3742		33041
AzfiRT01165		AT5G04500.1		0		49.64041115		47.80645403		41.09773453		52.04293111		47.721174		46.57184489		60.81295184		48.25367509		41.55086396		3767		3506		3131		3869		3527		3298		4604		3580		3131		32413
AzfiRT01166		AT4G33090.1		0		41.96533511		45.37169828		47.43798785		43.66661919		40.51441218		47.07115921		46.96619353		44.14304737		48.7239115		3767		3936		4275		3840		3542		3943		4206		3874		4343		35726
AzfiRT01167		AT4G33150.2		0		37.03832907		21.8900297		19.93565682		27.40671517		26.13372111		26.45317671		30.91492121		26.31579103		27.9502258		3766		2151		2035		2730		2588		2510		3136		2616		2822		24354
AzfiRT01168		AT3G43740.1		1.0698E-106		113.3575123		103.2109772		110.0635379		117.7703898		115.4006451		117.8917475		113.3224564		109.8165625		108.3048195		3764		3312		3669		3831		3732		3653		3754		3565		3571		32851
AzfiRT01169		AT1G15210.1		3.67128E-35		73.8927143		78.12610181		76.84924773		59.83634775		68.47207072		68.30733394		66.19558307		75.27921206		80.10851531		3764		3846		3930		2986		3397		3247		3364		3749		4052		32335
AzfiRT01170		AT3G62600.1		1.2386E-134		77.76445683		99.65289789		98.29690224		82.22729933		81.8823852		78.08264464		76.8493511		79.81544271		87.01535063		3762		4659		4774		3897		3858		3525		3709		3775		4180		36139
AzfiRT01171		AT5G05380.1		2.62314E-31		128.9101989		110.58467		123.727774		138.7236177		131.9014098		116.8370695		126.4651264		131.7843656		119.5346125		3761		3118		3624		3965		3748		3181		3681		3759		3463		32300
AzfiRT01172		AT4G24190.2		0		47.17390464		54.28301179		59.12093547		49.43488608		46.65681868		56.29701225		51.17395982		45.54146323		52.62837332		3757		4178		4727		3857		3619		4184		4066		3546		4162		36096
AzfiRT01173		AT4G31570.1		9.42703E-54		17.61467835		18.89643818		18.22768286		16.58729779		14.23375458		17.44865242		21.77402434		17.78674498		15.79801409		3756		3894		3902		3465		2956		3472		4632		3708		3345		33130
AzfiRT01174		AT2G35630.1		0		32.30696176		38.06788452		39.27634795		30.00041811		28.65714571		35.19179164		33.59898395		35.1040991		42.83727926		3755		4276		4583		3416		3244		3817		3896		3989		4944		35920
AzfiRT01175		AT1G10950.1		4.22695E-83		141.056287		153.2284769		174.2259857		149.6610245		148.3793176		154.699383		146.6988338		150.5041523		165.8543595		3754		3941		4655		3902		3846		3842		3895		3916		4383		36134
AzfiRT01176		AT5G47200.1		1.0383E-124		140.325411		159.2108462		164.9218054		165.6862588		169.1935863		160.7129626		145.116797		143.5686699		176.5705774		3752		4114		4427		4340		4406		4010		3871		3753		4688		37361
AzfiRT01177		AT1G52540.1		1.8823E-129		64.84035976		74.30763468		90.93435549		73.32067382		83.7871889		95.1590591		81.90016919		74.54953038		93.57465338		3748		4151		5277		4152		4717		5133		4723		4213		5371		41485
AzfiRT01178		AT3G18290.1		0		27.17095178		32.7008852		34.35442351		27.43143708		24.68058746		30.17349734		35.03604091		27.21284982		26.87349227		3746		4357		4755		3705		3314		3882		4819		3668		3679		35925
AzfiRT01179		AT4G35450.1		3.6407E-115		100.4727056		120.5049853		119.6353375		108.663751		117.3982349		114.4209485		99.71446824		101.5603896		133.622464		3746		4342		4478		3969		4263		3981		3709		3702		4947		37137
AzfiRT01180		AT1G24510.2		0		94.6375742		110.5819727		122.4335407		96.80852679		103.111131		122.2921984		99.6983308		99.51307044		126.9645631		3745		4229		4864		3753		3974		4516		3936		3850		4989		37856
AzfiRT01181		AT4G27940.1		6.7182E-112		37.70745876		36.82924706		33.80775954		39.24070973		38.08544668		36.07952761		37.77602243		34.76744859		34.83978026		3744		3534		3370		3817		3683		3343		3742		3375		3435		32043
AzfiRT01182		AT1G19440.1		0		29.55751769		27.22536294		27.29377079		30.88063471		28.33694229		25.84187495		30.94930245		28.49556378		27.65833973		3742		3331		3469		3830		3494		3053		3909		3527		3477		31832
AzfiRT01183		AT4G11600.1		2.90401E-76		94.89435953		98.08682093		110.6679503		107.428471		124.6236718		109.680462		104.2455601		98.9816872		107.5199014		3741		3737		4380		4149		4785		4035		4100		3815		4209		36951
AzfiRT01184		AT3G28210.1		8.38879E-47		107.4820262		92.66091025		82.0704852		130.8345276		124.2259277		95.77621569		140.862088		108.8786783		80.22592069		3740		3116		2867		4460		4210		3110		4890		3704		2772		32869
AzfiRT01185		AT4G26110.2		2.4431E-115		130.7280539		164.8882942		193.9644604		134.7991313		140.548652		164.3862602		135.9110148		139.5477322		168.2645179		3736		4554		5565		3774		3912		4384		3875		3899		4775		38474
AzfiRT01186		AT3G28860.1		0		37.43586426		27.23301817		29.89331601		35.10966593		24.11736958		35.78318336		30.74532395		34.2473081		38.66026456		3731		2623		2991		3428		2341		3328		3057		3337		3826		28662
AzfiRT01187		AT5G36230.1		0		79.13736303		90.95415567		96.91742317		81.34326412		89.83742797		93.19308803		81.11000935		79.75128799		108.1563755		3730		4143		4586		3756		4124		4099		3814		3675		5062		36989
AzfiRT01188		AT3G01390.2		1.46327E-23		123.3267294		159.327041		167.4689914		161.2229609		171.403491		162.9818546		147.3130317		145.6230179		168.8492881		3730		4657		5085		4777		5049		4600		4445		4306		5071		41720
AzfiRT01189		AT1G53210.1		6.2223E-113		68.91259429		61.89649817		65.23623877		79.58890699		58.57125474		61.20884955		73.68843054		70.05167556		60.11017359		3728		3236		3543		4218		3086		3090		3977		3705		3229		31812
AzfiRT01190		AT5G61240.1		1.8262E-148		74.39256905		82.33563307		79.73684006		79.16130324		69.42396279		76.3555524		81.84207652		75.00787		85.04544097		3721		3980		4004		3879		3382		3564		4084		3668		4224		34506
AzfiRT01191		AT1G10760.1		0		28.93683875		28.00306242		24.64828204		30.29959638		24.48101809		27.04202169		32.01379332		29.95569149		29.07077587		3721		3480		3182		3817		3066		3245		4107		3766		3712		32096
AzfiRT01192		AT4G15000.1		1.37445E-59		89.4276591		118.6360836		147.5679208		93.8859041		114.5837846		120.9286709		90.72277352		91.69152737		130.7423398		3719		4768		6161		3825		4641		4693		3764		3728		5399		40698
AzfiRT01193		AT4G00330.1		3.4311E-116		78.7157168		96.37781701		98.0091297		72.88996989		97.46004401		73.86459811		90.83381382		92.99360454		87.4208338		3716		4397		4645		3371		4481		3254		4278		4292		4098		36532
AzfiRT01194		AT5G11670.1		0		62.0275022		70.47158677		88.27779039		59.39522423		74.72712155		65.2520679		72.8342045		62.36829374		75.9676938		3715		4079		5308		3485		4359		3647		4352		3652		4518		37115
AzfiRT01195		AT1G30360.1		0		58.496009		64.13136935		55.30090674		40.959392		47.12026041		40.31518445		46.66376671		57.46325797		54.21300831		3713		3934		3524		2547		2913		2388		2955		3566		3417		28957
AzfiRT01196		AT5G40370.1		8.01006E-43		190.0654836		223.3272418		216.4103513		244.2521548		299.7983592		234.1898049		221.571938		226.9909847		230.8658092		3711		4214		4242		4672		5701		4267		4316		4333		4476		39932
AzfiRT01197		AT5G24600.1		3.30909E-19		80.08646308		64.28016944		53.66212862		87.81018245		81.4308783		60.92368741		79.38759171		65.1747103		49.03498739		3709		2877		2495		3984		3673		2633		3668		2951		2255		28245
AzfiRT01198		AT5G64290.1		0		63.56393617		64.62003489		71.67948715		63.93881748		62.25549465		66.66434493		65.08779733		65.64677429		59.64649446		3709		3644		4199		3655		3538		3630		3789		3745		3456		33365
AzfiRT01199		AT1G76690.1		3.5746E-178		109.6182273		81.24674859		77.20951093		104.953251		95.46179774		83.18994019		90.17082041		89.14113252		65.4674642		3708		2656		2622		3478		3145		2626		3043		2948		2199		26425
AzfiRT01200		AT3G15120.1		0		24.56761769		21.84461419		21.15388176		23.26265841		18.80795815		22.7363546		30.77681707		23.87331825		20.93278289		3703		3182		3201		3435		2761		3198		4628		3518		3133		30759
AzfiRT01201		AT1G14670.1		0		100.1065511		95.79170547		101.8732303		107.4114419		95.96946228		97.40328908		104.0354208		96.68445313		102.9964494		3695		3417		3775		3884		3450		3355		3831		3489		3775		32671
AzfiRT01202		AT3G33530.1		0		26.00310183		23.85390001		25.68379851		22.68329353		19.44751159		24.13000155		26.73479382		24.76769803		26.37825304		3693		3274		3662		3156		2690		3198		3788		3439		3720		30620
AzfiRT01203		AT1G74790.1		0		49.55864868		47.73983251		50.09966198		51.71069483		49.75463524		49.6557754		54.73295019		49.16695914		45.07058838		3693		3438		3748		3775		3611		3453		4069		3582		3335		32704
AzfiRT01204		AT5G19730.1		1.4084E-110		70.19739882		56.95218248		64.75064486		130.0887862		58.54293786		60.44789229		98.51911436		100.4353781		49.4719036		3691		2894		3418		6701		2998		2966		5168		5163		2583		35582
AzfiRT01205		AT1G20020.1		1.0931E-180		90.43101835		112.3336826		83.53632022		89.20716848		112.3461011		84.9600835		92.21558748		86.00590591		80.53427761		3691		4431		3423		3567		4466		3236		3755		3432		3264		33265
AzfiRT01206		AT3G49430.2		3.51689E-76		92.45937764		101.5561486		109.8128984		93.71393383		104.475089		106.7568013		84.99367607		97.36393919		118.087194		3691		3918		4401		3665		4062		3977		3385		3800		4681		35580
AzfiRT01207		AT1G78880.1		6.5742E-148		45.42470788		40.59595017		42.56135597		47.25985441		40.33281099		47.13373269		47.64162851		40.77089457		40.67515798		3690		3187		3471		3761		3191		3573		3861		3238		3281		31253
AzfiRT01208		AT1G63210.1		3.29774		327.499108		268.6238047		290.5001625		306.3942619		246.5911339		267.5386485		301.9371929		331.7110336		252.5882558		3690		2925		3286		3382		2706		2813		3394		3654		2826		28676
AzfiRT01209		AT3G06720.2		0		71.34049579		80.68315303		66.76534409		68.53784635		65.12792202		59.47608947		75.01695862		81.83151811		71.416016		3689		4032		3466		3472		3280		2870		3870		4137		3667		32483
AzfiRT01210		AT5G06600.3		2.02354E-36		17.30990959		18.3873595		17.91999036		16.23194483		11.75388934		18.31292039		15.40764315		17.87809245		20.31550112		3688		3786		3833		3388		2439		3641		3275		3724		4298		32072
AzfiRT01211		AT5G25250.1		1.11975E-18		139.5445153		104.8674438		126.1764901		166.555117		125.0861974		117.4867904		181.1594006		141.6474501		113.2325091		3686		2677		3346		4310		3218		2896		4774		3658		2970		31535
AzfiRT01212		AT2G26310.3		2.78199E-40		37.63932228		34.30361029		35.60809242		44.79630248		37.27130449		39.49083543		38.44517662		38.07030087		35.8771581		3682		3243		3497		4293		3551		3605		3752		3641		3485		32749
AzfiRT01213		AT4G23930.1		6.32608E-08		203.4625525		144.2899001		140.5529048		240.4163439		170.3542825		162.365768		185.1237737		184.3191693		140.5967959		3674		2518		2548		4253		2996		2736		3335		3254		2521		27835
AzfiRT01214		AT2G25350.1		4.68729		174.666506		155.3314807		153.8398434		177.1268017		144.5560004		143.1711104		142.6947048		166.3431518		142.9340643		3671		3155		3246		3647		2959		2808		2992		3418		2983		28879
AzfiRT01215		AT5G59950.4		4.39509E-47		104.5448528		115.6961248		115.5449878		107.0059681		116.030874		106.6257797		95.10868934		103.2603791		118.2537166		3669		3924		4071		3679		3966		3492		3330		3543		4121		33795
AzfiRT01216		AT3G09070.1		0.0114993		211.4665305		328.7592501		374.9655027		122.4128298		254.081112		233.3453638		147.7274167		293.8822392		227.4830819		3666		5508		6526		2079		4290		3775		2555		4981		3916		37296
AzfiRT01217		AT3G13772.1		0		46.50191228		51.74337412		58.30745441		47.59683681		47.08120239		53.04203411		51.17961092		47.5899767		54.46289643		3663		3939		4611		3673		3612		3899		4022		3665		4260		35344
AzfiRT01218		AT1G10630.1		4.1571E-129		152.5296848		185.6365719		214.8462977		176.875155		160.7169748		177.8271187		172.8924406		174.7214077		199.5509185		3661		4306		5177		4159		3757		3983		4140		4100		4756		38039
AzfiRT01219		AT3G59760.3		1.1039E-165		76.52155002		86.16836446		86.59288781		85.47290457		90.07495682		90.5142755		85.14722825		82.90984311		92.62194063		3660		3983		4158		4005		4196		4040		4063		3877		4399		36381
AzfiRT01220		AT1G60710.1		1.1756E-167		87.93679734		74.91888583		76.86178508		66.27240289		97.44929928		76.19562752		81.20218491		73.26959765		76.32892293		3657		3011		3209		2700		3947		2957		3369		2979		3152		28981
AzfiRT01221		AT3G51550.1		0		41.30126892		41.08777663		38.73073613		44.55782575		50.99185404		39.74180899		53.89164881		59.39669093		35.24312904		3655		3514		3441		3863		4395		3282		4758		5139		3097		35144
AzfiRT01222		AT2G07360.1		0		59.04731094		65.76432971		69.92242199		56.28126793		58.85165492		65.78606597		60.01237486		62.1149266		74.5990731		3654		3933		4344		3412		3547		3799		3705		3758		4584		34736
AzfiRT01223		AT5G50850.1		0		83.23656422		94.80785042		105.2953484		82.45184133		92.32010592		91.32125748		89.80643155		89.5437551		96.81601281		3652		4020		4638		3544		3945		3739		3931		3841		4218		35528
AzfiRT01224		AT4G38430.1		2.1441E-131		67.08825142		48.50426954		47.33236724		77.16532614		54.97814687		55.15447942		53.15596248		48.67904203		47.63217614		3651		2551		2586		4114		2914		2801		2886		2590		2574		26667
AzfiRT01225		AT1G07510.1		0		46.82478907		39.79692018		42.05386466		53.27054973		49.94789659		53.53181319		55.58904595		47.65806709		43.95158239		3650		2998		3291		4068		3792		3894		4323		3632		3402		33050
AzfiRT01226		not available				111.7219319		165.7743387		141.9232462		176.8686995		213.6146406		153.8335095		160.0618614		194.3247849		138.2994955		3643		5224		4646		5650		6784		4681		5207		6195		4478		46508
AzfiRT01227		AT5G24710.1		5.3904E-118		67.5216985		72.40096504		75.31100725		64.36130859		63.57772866		69.77286404		60.1151195		64.75805786		77.56072351		3641		3773		4077		3400		3339		3511		3234		3414		4153		32542
AzfiRT01228		AT2G42600.1		0		39.46786332		45.731061		51.60400902		41.68173773		53.99454433		53.54115599		44.96232624		48.92005187		48.02359834		3640		4076		4778		3766		4850		4608		4137		4411		4398		38664
AzfiRT01229		AT3G20050.1		0		62.83356101		77.06441033		86.60907157		63.78474804		71.06901479		82.27467451		65.14904418		66.05587394		89.58496885		3632		4305		5026		3612		4001		4438		3757		3733		5142		37646
AzfiRT01230		AT5G09810.1		0		88.50011865		101.6355593		112.5702998		68.12606655		81.11047293		71.98927844		87.75588494		90.19744083		106.3761715		3632		4031		4638		2739		3242		2757		3593		3619		4335		32586
AzfiRT01231		AT1G72480.1		3.4586E-139		44.66968363		49.08531088		51.85735605		50.30482566		45.96574785		50.75438816		48.48551388		47.72786225		51.87175607		3632		3857		4233		4007		3640		3851		3933		3794		4188		35135
AzfiRT01232		AT3G58750.1		0		77.15047104		70.61579717		67.00075619		66.92075353		71.51396996		71.32702721		71.09595169		72.39645561		78.46794131		3621		3203		3157		3077		3269		3124		3329		3322		3657		29759
AzfiRT01233		AT5G59910.1		1.65423E-51		48.0364901		70.85705242		81.16623154		46.9742435		51.27048022		65.84198358		39.80753567		51.11581431		83.3711264		3619		5159		6139		3467		3762		4629		2992		3765		6237		39769
AzfiRT01234		AT1G51760.1		5.2782E-108		47.5726155		47.44235732		42.249221		48.26473758		52.77617713		46.59433444		49.05604901		47.64991754		47.28598025		3616		3485		3224		3594		3907		3305		3720		3541		3569		31961
AzfiRT01235		AT1G74920.1		0		96.93228995		102.0490168		107.8534742		97.43872254		107.016078		104.4475576		107.6991533		95.96386893		110.1770832		3614		3677		4037		3559		3886		3634		4006		3498		4079		33990
AzfiRT01236		AT3G13920.1		1.4423E-164		171.7036613		191.1933227		207.1495398		169.786403		174.8333634		178.7014201		170.9169162		173.243484		178.5640734		3613		3888		4376		3500		3583		3509		3588		3564		3731		33352
AzfiRT01237		AT3G47730.1		1.3622E-158		28.84510864		32.39417533		27.55821249		25.073967		27.188516		26.15102461		27.66744545		26.71589446		23.8979128		3598		3905		3451		3064		3303		3044		3443		3258		2960		30026
AzfiRT01238		AT1G70160.1		8.2646E-149		79.13469356		77.46939916		71.92364916		83.98790401		88.52333009		84.21158149		93.34211547		81.68449606		80.18102016		3598		3404		3283		3741		3920		3573		4234		3631		3620		33004
AzfiRT01239		AT4G29180.1		5.1596E-60		146.2265062		134.6920192		147.8807007		159.9680744		150.0549997		141.5364891		182.6734472		160.4188905		155.6930521		3597		3202		3652		3855		3595		3249		4483		3858		3803		33294
AzfiRT01240		AT4G34950.1		8.1942E-173		47.96055576		44.82048598		52.85172761		52.19902737		47.06447198		48.81983637		46.86926542		51.36335697		42.1560863		3593		3245		3975		3831		3434		3413		3503		3762		3136		31892
AzfiRT01241		AT4G08180.2		0		46.22822944		47.36850385		49.04683223		49.60508371		48.09924127		52.03442726		51.88406779		47.17876328		52.54264333		3592		3557		3826		3776		3640		3773		4022		3584		4054		33824
AzfiRT01242		AT1G26355.1		2.87245E-11		138.3859812		144.7104179		157.5412297		135.907446		136.8242066		130.2843886		115.4900538		134.9622057		153.6493332		3590		3628		4103		3454		3457		3154		2989		3423		3958		31756
AzfiRT01243		AT3G62120.2		0		73.00787983		89.81204165		101.6282516		80.75104633		78.63601805		92.20433813		79.4784782		78.96035842		102.7692498		3590		4268		5017		3890		3766		4231		3899		3796		5018		37475
AzfiRT01244		AT1G24560.1		3.83184E-75		58.61689073		59.72399513		62.9599158		65.60364476		62.86889626		69.50145423		72.36280031		59.13689602		65.62837047		3588		3533		3869		3934		3748		3970		4419		3539		3989		34589
AzfiRT01245		AT3G23430.1		0		39.8277659		28.22107404		26.00554106		38.85297383		40.00428732		35.61380273		43.05915433		38.87540143		26.35934129		3588		2457		2352		3429		3510		2994		3870		3424		2358		27982
AzfiRT01246		AT4G03280.1		2.78455E-79		80.52259235		79.51116942		61.80441149		80.17769801		78.55102701		69.52119932		75.89684668		75.90962395		71.27998232		3587		3423		2764		3499		3408		2890		3373		3306		3153		29403
AzfiRT01247		AT1G79620.1		0		41.00561938		46.24049945		46.18692134		35.822282		40.69373563		39.84893043		47.58953437		43.66150485		47.57135557		3586		3908		4055		3069		3466		3252		4152		3733		4131		33352
AzfiRT01248		AT4G05190.1		0		43.93037262		42.57859132		42.41559866		40.30180822		38.77700577		44.18693081		48.40644418		40.22101845		48.14031396		3585		3358		3475		3222		3082		3365		3941		3209		3901		31138
AzfiRT01249		AT5G35360.1		0		61.12757923		76.64781718		78.47910086		60.25214349		62.53494146		69.76882873		60.05595857		63.37973171		77.33196442		3579		4337		4613		3456		3566		3812		3508		3628		4496		34995
AzfiRT01250		AT5G64270.1		0		31.0364868		33.65877895		33.58472718		35.47928265		33.41649985		35.35947177		35.62207409		34.2296187		28.80979123		3578		3750		3887		4007		3752		3804		4097		3858		3298		34031
AzfiRT01251		AT2G45380.1		8.61688E-09		33.02271209		33.85496596		28.54372022		37.08188509		39.2902003		31.68719365		33.67416793		33.58808801		28.91421647		3577		3544		3104		3935		4145		3203		3639		3557		3110		31814
AzfiRT01252		AT2G36530.1		8.50321E-74		183.9052572		177.048965		171.3035612		216.7447192		216.7504757		188.4782843		208.9199765		203.0930646		169.3090598		3577		3328		3345		4130		4106		3421		4054		3862		3270		33093
AzfiRT01253		AT2G17150.1		1.8393E-99		28.17360285		23.47882128		22.4757212		29.46715561		24.81220981		29.5060454		35.22279138		28.09080471		23.81203554		3571		2876		2860		3659		3063		3490		4454		3481		2997		30451
AzfiRT01254		AT1G72700.1		0		29.54170372		25.4235977		25.64367957		26.24520487		22.95924718		25.17659939		31.22820513		26.0787002		27.69261349		3571		2970		3112		3108		2703		2840		3766		3082		3324		28476
AzfiRT01255		AT5G66200.1		3.2414E-124		61.54099724		45.243117		43.5181013		51.39218089		47.63847757		45.13551319		58.83322464		50.43841823		39.5338566		3568		2535		2533		2919		2690		2442		3403		2859		2276		25225
AzfiRT01256		AT3G54250.1		0		80.54587316		91.66518403		97.62176836		91.27896895		93.67025838		96.23684396		93.09708456		89.87091753		94.64919223		3566		3922		4339		3959		4039		3976		4112		3890		4161		35964
AzfiRT01257		AT2G37010.1		0		35.97783042		29.97241204		31.48539105		35.42707879		29.24357204		33.61300925		40.59308139		33.88944053		35.57156588		3566		2871		3133		3440		2823		3109		4014		3284		3501		29741
AzfiRT01258		AT3G61240.2		1.4863E-156		70.22608969		76.90607163		73.71828326		74.17727534		73.74312317		77.00640049		80.14547804		72.0516751		79.23266327		3565		3773		3757		3689		3646		3648		4059		3576		3994		33707
AzfiRT01259		not available				266.4153328		97.97407387		22.62915465		106.9475806		106.8849868		92.33408085		140.4500744		108.7707695		54.71310143		3565		1267		304		1402		1393		1153		1875		1423		727		13109
AzfiRT01260		AT3G11920.1		6.4805E-141		48.81762628		49.23477851		52.73100036		50.25167067		44.08736254		46.41049997		56.40871657		49.25822588		46.67255264		3554		3464		3854		3584		3126		3153		4097		3506		3374		31712
AzfiRT01261		AT4G09510.1		0		43.89950429		41.93465967		45.05668158		43.33520276		41.77553779		42.83233347		43.87898579		43.79003244		44.96864464		3553		3280		3661		3436		3293		3235		3543		3465		3614		31080
AzfiRT01262		AT4G31300.3		2.5936E-110		83.2219008		100.4902853		106.4670008		94.75506068		105.1264553		103.8683508		87.2692812		91.92865194		109.410502		3552		4145		4562		3962		4370		4137		3716		3836		4637		36917
AzfiRT01263		AT4G35300.3		6.13628		215.3978609		232.7969086		240.1650848		205.2608958		320.0972498		241.3478141		218.7617029		309.5113602		215.4538438		3552		3710		3976		3316		5141		3714		3599		4990		3528		35526
AzfiRT01264		AT5G01560.1		3.07311		70.34419489		67.02698758		62.25248101		79.36923202		69.76431035		53.67969274		89.47788815		72.47780625		51.06548221		3550		3269		3154		3924		3429		2528		4505		3576		2559		30494
AzfiRT01265		AT5G19400.2		1.3089E-116		30.75175997		29.08571154		28.90508092		31.55819036		27.94459522		31.85794339		39.40522175		30.06266239		31.71072277		3549		3244		3349		3568		3141		3431		4537		3392		3634		31845
AzfiRT01266		AT1G59610.1		0		28.89492313		23.06926594		30.63231175		39.74222947		22.12127593		29.88105031		31.34792524		29.48819977		28.94313118		3546		2736		3774		4778		2644		3422		3838		3538		3527		31803
AzfiRT01267		AT2G23970.1		7.09693E-68		128.7293297		125.2961906		104.8849731		147.5204363		161.5740835		120.2840075		137.092288		121.1374121		111.9040883		3538		3328		2894		3972		4325		3085		3759		3255		3054		31210
AzfiRT01268		AT1G77590.1		0		50.11819705		54.75061646		59.24509299		52.96812169		50.27955004		54.55774154		56.00749331		51.71256116		52.58597364		3534		3731		4194		3659		3453		3590		3940		3565		3682		33348
AzfiRT01269		AT3G51800.3		1.0045E-179		86.48275169		114.2415035		134.2157191		78.28054255		94.72957932		108.1820435		72.00952295		89.25943206		126.4486107		3532		4509		5503		3132		3768		4123		2934		3564		5128		36193
AzfiRT01270		AT1G50200.1		1.6309E-170		57.10300224		58.76904106		49.78548275		59.65970799		56.30405549		51.54804658		64.78145465		66.30411849		55.51780032		3528		3509		3088		3611		3388		2972		3993		4005		3406		31500
AzfiRT01271		AT3G19340.1		0		58.29089113		59.4953241		56.00413372		68.2590409		62.8038143		62.69486777		68.25448568		60.50152787		63.29767241		3526		3478		3401		4045		3700		3539		4119		3578		3802		33188
AzfiRT01272		AT5G25780.1		0		55.80269274		73.89765696		84.63792158		58.22188123		62.79100525		75.83377095		61.2353916		57.83846066		79.75048853		3524		4510		5366		3602		3862		4469		3858		3571		5001		37763
AzfiRT01273		AT1G69780.1		9.96153E-31		67.62913455		61.55941643		53.52430374		83.88182332		65.85219956		57.27382272		75.59820785		68.27082122		60.84009658		3524		3100		2800		4282		3342		2785		3930		3478		3148		30389
AzfiRT01274		AT3G22380.2		7.38861E-07		21.18563624		20.26568786		20.0957447		22.270325		19.76312585		23.12164946		18.2983564		22.75883421		21.55343987		3521		3255		3353		3626		3199		3586		3034		3698		3557		30829
AzfiRT01275		AT5G11490.1		0		42.60150999		44.04428537		47.13615484		39.94029819		35.88768366		44.49754886		44.67916703		40.55401351		45.69356161		3520		3517		3910		3233		2888		3431		3683		3276		3749		31207
AzfiRT01276		AT3G57280.1		2.73136E-24		83.71716627		85.81387351		96.7067777		88.58768474		85.78585221		92.61763604		82.34037694		83.39057653		92.40641734		3519		3486		4081		3648		3512		3633		3453		3427		3857		32616
AzfiRT01277		AT2G05840.1		1.0721E-149		96.05481277		120.703129		131.094752		108.183144		117.1026134		115.6231166		95.21172326		104.9347437		129.4001787		3512		4265		4812		3875		4170		3945		3473		3751		4698		36501
AzfiRT01278		AT5G50170.1		0		39.84204618		36.37701748		36.3175544		40.80813218		37.72711183		37.58744896		45.80505979		37.31637094		33.55243914		3511		3098		3213		3523		3238		3091		4027		3215		2936		29852
AzfiRT01279		AT4G22310.1		1.97825E-59		154.7370224		189.3997207		197.1204989		187.9190802		202.4206541		184.7600097		170.3020395		168.3716826		202.9787538		3510		4152		4489		4176		4472		3911		3854		3734		4572		36870
AzfiRT01280		AT2G30390.1		1.0563E-171		61.47274913		76.46113019		72.08576765		63.41051316		72.83044344		63.97818198		61.9510774		63.37849856		69.5814404		3509		4218		4131		3546		4049		3408		3528		3537		3944		33870
AzfiRT01281		AT4G27020.1		0		73.9589691		58.94561175		49.32979904		79.28191923		76.30557962		71.0082299		77.91577982		75.51879042		63.48332916		3508		2702		2349		3684		3525		3143		3687		3502		2990		29090
AzfiRT01282		AT3G60820.3		4.46E-126		98.05253748		116.5036606		125.9356519		109.1635825		125.7082922		115.349799		105.4857283		99.89167055		129.0135713		3507		4027		4522		3825		4379		3850		3764		3493		4582		35949
AzfiRT01283		AT5G36890.1		0		52.49424754		58.68612368		50.85723369		48.28211662		48.39656293		49.06688269		54.79333538		52.00907325		52.50330768		3507		3789		3411		3160		3149		3059		3652		3397		3483		30607
AzfiRT01284		AT1G25520.1		1.71601E-74		111.4230445		127.2423272		131.9924877		132.5351741		132.0397018		128.9449286		123.7051068		123.045016		129.6679451		3503		3866		4166		4082		4043		3783		3880		3782		4048		35153
AzfiRT01285		AT1G79990.5		0		60.10175826		76.13460583		78.24852281		68.35877728		66.97991209		74.21026831		72.87347861		64.65267076		76.7773434		3501		4286		4576		3901		3800		4034		4235		3682		4441		36456
AzfiRT01286		AT2G27860.1		0		41.80573757		41.67640809		39.98816021		39.23531598		34.19215906		36.51763628		36.37279166		36.67635374		39.15399488		3500		3372		3361		3218		2788		2853		3038		3002		3255		28387
AzfiRT01287		AT1G71820.1		0		49.89953366		55.17912169		54.36866511		53.398375		47.90681127		52.20250825		59.09016593		49.92936318		53.09894051		3495		3735		3823		3664		3268		3412		4129		3419		3693		32638
AzfiRT01288		AT2G01070.1		0		68.89498853		68.84060527		73.63346491		69.31881716		61.8503065		70.29923091		66.1122402		63.97429807		62.33231954		3494		3374		3749		3444		3055		3327		3345		3172		3139		30099
AzfiRT01289		AT3G02730.1		5.10567E-41		73.23759586		56.66326384		45.56281784		71.76077552		68.67209135		53.57955927		63.02494752		58.45665631		45.28369604		3492		2611		2181		3352		3189		2384		2998		2725		2144		25076
AzfiRT01290		AT1G04510.1		0		65.46467635		75.96679655		90.68625672		60.54518873		68.69860717		80.03879177		64.43458108		70.46994743		92.17713915		3491		3915		4855		3163		3568		3983		3428		3674		4881		34958
AzfiRT01291		AT1G78240.2		1.3705E-129		55.83607677		52.56153849		49.05159677		45.72679568		43.77766485		48.65583177		52.13476953		49.28923248		53.23371173		3490		3175		3078		2800		2665		2838		3251		3012		3304		27613
AzfiRT01292		AT3G21630.1		1.92575E-84		22.70003973		23.81216912		24.08305817		24.79930867		23.33406637		23.32781058		23.80403167		22.49937639		25.64665663		3487		3535		3714		3732		3491		3344		3648		3379		3912		32242
AzfiRT01293		AT1G76730.1		1.8958E-134		45.75931909		41.43921126		39.19751898		49.92594766		50.71792442		45.18040482		48.73618192		47.94602487		34.6974727		3485		3050		2997		3725		3762		3211		3703		3570		2624		30127
AzfiRT01294		AT3G03100.1		3.49597E-51		140.9607998		165.1952554		165.549083		164.4482092		184.6421895		161.8897008		172.4296614		147.8210247		169.3295829		3485		3947		4109		3983		4446		3735		4253		3573		4157		35688
AzfiRT01295		AT5G26830.1		0		55.60731634		67.69655655		75.38942044		50.39146435		54.1451721		63.74501445		45.70724552		59.44044992		68.93933299		3484		4099		4742		3093		3304		3727		2857		3641		4289		33236
AzfiRT01296		AT4G18040.1		2.14948E-77		96.40387465		123.3465219		131.7190042		111.9909178		126.3140649		124.151607		103.370533		103.1624137		122.8051655		3484		4308		4779		3965		4446		4187		3727		3645		4407		36948
AzfiRT01297		AT5G35180.1		3.22059E-59		51.71570725		32.48879134		29.15918566		48.98396416		39.72531405		36.01731191		43.8280882		33.16309512		22.48070482		3482		2114		1971		3231		2605		2263		2944		2183		1503		22296
AzfiRT01298		AT1G03230.1		1.23456E-80		81.94040653		86.12737633		85.20676543		90.58550509		90.39233459		89.06864591		99.05069906		99.17301171		73.5822468		3481		3536		3634		3770		3740		3531		4198		4119		3104		33113
AzfiRT01299		AT3G54420.1		1.63913E-15		135.7217414		103.7632837		104.6293424		113.9950149		139.9137805		113.105692		99.301857		104.844843		118.7159075		3477		2569		2691		2861		3491		2704		2538		2626		3020		25977
AzfiRT01300		AT1G62020.1		0		29.22865759		33.76048761		33.55456758		36.91006202		37.16133581		35.53970996		37.82954781		36.17659435		30.333018		3475		3879		4005		4299		4303		3943		4487		4205		3581		36177
AzfiRT01301		AT5G19330.1		0		37.03781776		40.86290044		38.97475413		35.71659972		34.45904681		37.369854		35.01914351		35.5057932		41.87463971		3473		3703		3669		3281		3147		3270		3276		3255		3899		30973
AzfiRT01302		AT1G03230.1		6.88982E-73		50.21668319		47.47057835		47.22423345		56.61985961		60.6511026		55.03700658		65.03945264		67.83372068		41.55278844		3471		3171		3277		3834		4083		3550		4485		4584		2852		33307
AzfiRT01303		AT3G22110.1		2.2332E-139		116.6487938		124.1110625		133.9386244		118.9673776		127.5700278		122.0470315		107.5897048		113.4677222		123.0248776		3470		3568		4000		3467		3696		3388		3193		3300		3634		31716
AzfiRT01304		AT2G33310.2		2.82621E-36		66.40264513		65.32404823		59.22324821		78.0166386		79.55538681		69.88573424		60.07567761		61.81240619		64.61698638		3470		3299		3107		3994		4049		3408		3132		3158		3353		30970
AzfiRT01305		AT4G19110.2		1.136E-138		51.55652528		47.76725542		49.62297342		46.12048379		46.3455291		40.61604813		47.03133543		53.93463992		45.93564106		3470		3107		3353		3041		3038		2551		3158		3549		3070		28337
AzfiRT01306		AT4G34640.1		0		87.33793352		88.96521423		90.25776463		99.71951191		98.85659851		95.50804167		96.78519053		92.94003504		94.95681484		3467		3413		3597		3878		3822		3538		3833		3607		3743		32898
AzfiRT01307		AT1G16560.3		3.6735E-122		79.47001229		88.61540469		89.87304618		81.26020694		78.25215248		76.31232531		82.64564163		83.09142696		82.6644881		3465		3734		3934		3471		3323		3105		3595		3542		3579		31748
AzfiRT01308		AT2G20820.1		1.50037E-16		316.8790562		324.6681348		340.8155251		348.7915502		348.0185812		342.9046537		284.4854328		313.6248782		358.5922791		3460		3426		3736		3731		3701		3494		3099		3348		3888		31883
AzfiRT01309		AT4G13430.1		0		62.87056984		63.66348051		72.74477959		64.28702711		57.18096833		70.76121379		56.62378087		59.17538505		75.90809827		3459		3385		4018		3465		3064		3633		3108		3183		4147		31462
AzfiRT01310		AT3G07100.1		0		32.12139823		38.68903562		40.19573337		34.23935171		34.55488231		41.15224275		33.92001404		39.01358346		39.78739991		3457		4024		4343		3610		3622		4133		3642		4105		4252		35188
AzfiRT01311		AT1G15690.1		2.28512E-45		188.023119		266.1643325		289.2209757		159.0500469		222.7151008		219.9086155		191.5740535		235.9451175		260.8512616		3456		4728		5337		2864		3987		3772		3513		4240		4761		36658
AzfiRT01312		AT5G01750.2		0.000749327		104.8672339		56.64185691		86.5935951		109.6149805		94.80558915		110.3923298		93.28264992		82.43312594		101.0243743		3456		1804		2865		3539		3043		3395		3067		2656		3306		27131
AzfiRT01313		AT2G43850.2		6.3423E-129		82.34191545		96.01088837		93.94332775		87.04526789		90.05379554		88.64652757		84.11330034		90.95454165		100.0222532		3453		3891		3955		3576		3678		3469		3519		3729		4165		33435
AzfiRT01314		AT4G32890.1		3.64728E-36		76.99859648		88.02694772		84.826384		86.95065594		85.85852205		79.45311372		79.77260941		80.37662191		84.93075723		3453		3815		3819		3820		3750		3325		3569		3524		3782		32857
AzfiRT01315		AT2G18470.1		2.7239E-148		53.64314894		54.63912303		54.60902327		60.57651957		54.44022151		53.77163587		53.20882687		64.25936824		53.89694544		3453		3399		3529		3820		3413		3230		3417		4044		3445		31750
AzfiRT01316		AT3G14420.2		0		53.84621658		81.81560654		69.69472402		39.11207564		56.47261629		49.72377003		51.3447088		65.58041382		64.5375218		3450		5066		4483		2455		3524		2973		3282		4108		4106		33447
AzfiRT01317		AT5G04930.1		0		33.33191718		24.96735224		22.06039028		28.00455636		28.198771		28.46707245		35.08670468		34.37007058		26.83054481		3448		2496		2291		2838		2841		2748		3621		3476		2756		26515
AzfiRT01318		AT5G60570.1		7.54902E-72		33.20667519		31.423933		32.15350234		34.44781218		30.68554306		39.27720632		39.57412118		33.30357932		31.72059072		3440		3146		3344		3496		3096		3797		4090		3373		3263		31045
AzfiRT01319		AT1G78870.2		8.1459E-101		137.3610205		150.3222481		141.4008431		152.8181785		148.2989359		159.1448991		145.135392		139.1084607		160.4273878		3437		3635		3552		3746		3614		3716		3623		3403		3986		32712
AzfiRT01320		not available				174.120897		208.4314787		179.000854		200.5353821		238.2505473		199.3174315		230.9097585		222.4404972		157.1512645		3430		3968		3540		3870		4571		3664		4538		4284		3074		34939
AzfiRT01321		AT2G14720.2		3.1066E-116		148.3566632		149.5262813		143.0765834		144.058972		140.4168532		136.2081929		175.5145567		144.0870187		150.8429731		3428		3339		3319		3261		3160		2937		4046		3255		3461		30206
AzfiRT01322		AT5G62670.1		0		51.84590533		30.73178315		31.3173819		57.51134501		39.08929035		39.32054634		55.79156402		58.18597039		37.59275895		3425		1962		2077		3722		2515		2424		3677		3758		2466		26026
AzfiRT01323		AT1G73670.1		1.914E-68		79.9425761		70.40194737		72.12770236		84.56251803		73.65220726		68.84902294		87.89062257		79.71107986		69.20143705		3418		2909		3096		3542		3067		2747		3749		3332		2938		28798
AzfiRT01324		AT5G63400.1		5.4277E-131		100.0440726		123.5332141		140.4878522		105.8001235		113.8230182		122.8456361		104.7442532		104.5171148		129.0814591		3414		4074		4813		3537		3783		3912		3566		3487		4374		34960
AzfiRT01325		AT5G11770.1		5.3516E-104		104.9391954		93.76409427		88.48448373		121.6447257		115.0370288		104.2182388		110.1774567		111.8318985		81.5355913		3414		2948		2890		3877		3645		3164		3576		3557		2634		29705
AzfiRT01326		AT5G61210.1		3.59561E-71		90.09866214		81.10117043		81.75189743		85.4479337		90.74723751		81.27382909		99.17510203		83.29996935		78.31988437		3413		2969		3109		3171		3348		2873		3748		3085		2946		28662
AzfiRT01327		AT1G77280.1		2.6963E-107		32.51300429		33.82032194		35.11052747		41.23439277		38.18814448		39.89703872		37.032256		34.55228032		39.26050947		3411		3429		3698		4238		3902		3906		3876		3544		4090		34094
AzfiRT01328		AT5G63650.1		5.6647E-179		81.87453856		69.71792116		57.40561463		76.10126333		74.87223984		64.07283122		64.8646462		66.558616		65.41120945		3411		2807		2401		3106		3038		2491		2696		2711		2706		25367
AzfiRT01329		AT2G25430.1		1.28073E-95		42.97968525		41.36735727		44.30616592		45.26221259		43.35258555		38.34034546		46.36753317		47.54738041		37.50458228		3408		3170		3527		3516		3348		2837		3668		3686		2953		30113
AzfiRT01330		AT2G36310.1		8.0763E-142		65.97523906		75.12464274		60.08112307		72.84317117		82.62123785		64.67775675		87.70791949		76.9751771		68.93896117		3405		3747		3113		3683		4153		3115		4516		3884		3533		33149
AzfiRT01331		AT3G54420.1		4.01855E-37		166.2921213		134.3606107		129.193812		143.3151673		198.7295748		141.6062536		126.7264922		142.9077477		156.5451217		3404		2658		2655		2874		3962		2705		2588		2860		3182		26888
AzfiRT01332		AT1G18390.2		3.6779E-102		39.63447587		40.31272563		34.64144814		43.85742149		44.03123476		40.48788187		49.12560605		45.63845581		35.46910241		3403		3345		2986		3689		3682		3244		4208		3831		3024		31412
AzfiRT01333		AT3G49870.1		1.7409E-111		114.458582		125.2941427		124.6336448		133.834391		138.9383152		119.8777942		124.1706218		122.4412106		125.770637		3402		3599		3719		3897		4022		3325		3682		3558		3712		32916
AzfiRT01334		AT3G21890.1		0.56449		52.95163528		46.46149699		48.11312392		59.13107262		53.39108695		50.25618947		51.77829426		47.58639412		51.28317795		3394		2878		3096		3713		3333		3006		3311		2982		3264		28977
AzfiRT01335		AT3G52250.1		1.3064E-27		18.96185655		15.94656511		14.66557149		20.13176238		14.62338526		17.28149716		19.23629222		17.89070401		15.48050229		3391		2756		2633		3527		2547		2884		3432		3128		2749		27047
AzfiRT01336		AT5G43310.3		0.000430372		48.60818591		57.28298482		62.16757184		39.91080144		42.66712719		42.02180927		50.70951189		54.69904127		56.12650836		3384		3854		4345		2722		2893		2730		3522		3723		3880		31053
AzfiRT01337		AT5G44300.1		0.132081		65.52241643		50.24765584		45.89839004		54.23823018		52.34736961		61.09438131		42.96184932		49.78832746		58.97679552		3380		2505		2377		2741		2630		2941		2211		2511		3021		24317
AzfiRT01338		AT5G53890.1		0		41.85302968		33.44846604		30.18691794		43.89804091		38.1894896		34.09536287		49.32845528		42.55548723		26.85138949		3378		2609		2446		3471		3002		2568		3972		3358		2152		26956
AzfiRT01339		AT5G19820.1		0		34.85067522		40.15038881		39.41050365		31.36169407		30.66662832		34.38309617		34.16745333		35.73107846		39.52294526		3378		3761		3835		2978		2895		3110		3304		3386		3804		30451
AzfiRT01340		AT1G76340.1		1.8664E-126		76.29022518		85.05505213		99.78088145		84.20553379		81.49234547		81.84970444		79.10198801		77.01385448		91.30588229		3370		3631		4425		3644		3506		3374		3486		3326		4005		32767
AzfiRT01341		AT3G57430.1		5.708E-109		35.10008674		37.2684584		52.03392344		33.6698637		30.33746688		46.23229479		31.94535182		32.71547072		43.58438398		3369		3457		5014		3166		2836		4141		3059		3070		4154		32266
AzfiRT01342		AT2G33775.1		2.24036E-09		125.2274046		143.6259019		146.3350715		158.7302499		155.3470883		144.5961012		161.3856326		137.141581		142.255303		3367		3732		3950		4181		4068		3628		4329		3605		3798		34658
AzfiRT01343		AT2G40730.1		0		47.46522594		55.99966366		55.69038384		44.56530782		46.76654691		45.80307912		47.87368496		48.03023241		52.40029385		3367		3839		3966		3097		3231		3032		3388		3331		3691		30942
AzfiRT01344		AT3G05500.1		3.54226E-29		95.43767223		83.87929124		90.00836134		91.77517844		92.19761779		90.99878517		80.20173356		83.4939506		85.34712236		3366		2859		3187		3171		3167		2995		2822		2879		2989		27435
AzfiRT01345		AT3G25150.1		1.89464E-62		61.63693503		69.33708464		80.679668		62.35504363		64.66004121		72.51375789		64.13421338		65.72626707		76.45498321		3362		3655		4418		3332		3435		3691		3490		3505		4141		33029
AzfiRT01346		AT2G34250.2		0		72.09055921		87.53113564		95.72989943		77.24237393		80.64612673		79.3662864		78.96613046		79.50534298		83.48333232		3362		3945		4482		3529		3663		3454		3674		3625		3866		33600
AzfiRT01347		AT3G21370.1		3.74582		118.4660811		108.9825833		108.665662		173.7627253		159.5514709		124.116368		135.9456275		122.3972369		99.67937201		3362		2989		3096		4831		4410		3287		3849		3396		2809		32029
AzfiRT01348		AT5G35980.2		0		32.33538965		35.23100395		31.20247527		30.86577857		26.27587171		30.98040593		31.66895656		35.74069927		34.42405562		3361		3539		3256		3143		2660		3005		3284		3632		3553		29433
AzfiRT01349		AT5G64300.1		0		62.33935771		69.05551272		64.53455895		60.67905694		69.74108263		59.80450764		69.98070029		65.81270693		59.11759554		3360		3597		3492		3204		3661		3008		3763		3468		3164		30717
AzfiRT01350		AT2G01770.1		1.13801E-70		114.7060134		107.5579007		85.64140336		159.6960748		142.9570507		105.6415738		136.8892374		138.1147075		78.08877191		3358		3043		2517		4580		4076		2886		3998		3953		2270		30681
AzfiRT01351		AT3G56190.1		3.0417E-99		97.19868813		118.5768977		121.7287061		114.4032413		128.5677776		122.520807		114.458418		113.0672916		124.0327912		3358		3959		4222		3872		4326		3950		3945		3819		4255		35706
AzfiRT01352		AT3G61110.1		1.59639E-37		191.9325284		235.8841702		296.1703066		232.2280525		239.698625		267.1446878		200.6391579		213.2803849		291.9484438		3356		3986		5199		3978		4082		4359		3500		3646		5069		37175
AzfiRT01353		AT2G26450.1		7.24735E-89		46.91535726		33.27022837		34.32456677		51.31401866		32.424644		33.24171481		43.07427323		43.5399566		27.10073381		3356		2300		2465		3596		2259		2219		3074		3045		1925		24239
AzfiRT01354		AT2G46170.1		2.58803E-45		116.4491858		100.9159952		92.51076015		118.1577636		111.543655		102.7242185		98.41783854		108.9878049		99.8244099		3354		2809		2675		3334		3129		2761		2828		3069		2855		26814
AzfiRT01355		AT1G20970.1		2.16538E-09		105.6803739		123.4373993		133.6386271		107.5847399		116.7573085		111.9978784		121.3415849		112.0904157		123.0858995		3354		3786		4258		3345		3609		3317		3842		3478		3879		32868
AzfiRT01356		AT1G15950.2		0.61277		98.14276355		145.6684341		139.0300468		77.68887738		99.41637003		68.35727782		112.8922569		158.2684286		161.9568009		3354		4811		4770		2601		3309		2180		3849		5288		5496		35658
AzfiRT01357		AT3G60450.1		2.46048E-64		73.71682698		80.49329245		75.84050886		79.38256873		72.61437952		73.85137116		80.55547602		75.89596796		65.01332699		3348		3533		3458		3532		3212		3130		3650		3370		2932		30165
AzfiRT01358		AT4G10320.1		0		31.84615452		38.93253495		44.79874317		29.89306704		28.10377339		37.30945264		29.41132093		33.71285702		42.51222208		3345		3952		4724		3076		2875		3657		3082		3462		4434		32607
AzfiRT01359		AT5G09500.1		1.2526E-84		140.7812622		179.4342104		222.9249219		142.0707601		162.9618124		176.0349463		122.8827653		145.8913714		222.8813881		3344		4119		5316		3306		3770		3902		2912		3388		5257		35314
AzfiRT01360		AT4G15000.1		4.69868E-64		166.6569353		253.6911447		310.0959994		189.6690468		228.5807811		241.6119396		159.5492399		185.0555397		276.4417728		3341		4915		6241		3725		4463		4520		3191		3627		5503		39526
AzfiRT01361		AT3G09370.2		9.01237E-89		31.62832348		25.978142		26.42182991		30.90305571		27.43951839		29.76410632		34.03706412		31.40177983		29.94503837		3341		2652		2802		3198		2823		2934		3587		3243		3141		27721
AzfiRT01362		AT2G40435.1		2.04212E-05		62.60386231		73.5264022		69.32257324		60.17257261		63.50888831		61.34183096		62.80757956		65.66332281		72.14439315		3340		3791		3713		3145		3300		3054		3343		3425		3822		30933
AzfiRT01363		AT4G09160.1		7.73395E-83		89.28542863		108.2101097		101.8499044		65.68005086		74.10777858		64.2248015		84.67246894		120.4173459		94.00816969		3340		3912		3825		2407		2700		2242		3160		4404		3492		29482
AzfiRT01364		AT4G10040.1		3.04168E-60		117.1423032		129.7438432		125.4197305		107.6130858		129.4977267		107.5593673		114.1476237		145.8339564		122.1742185		3339		3574		3589		3005		3595		2861		3246		4064		3458		30731
AzfiRT01365		AT5G01560.1		3.05169		66.60291529		58.77995433		56.66295108		73.89200557		64.0415435		48.87830919		72.39965507		71.92012372		47.0197164		3338		2847		2851		3628		3126		2286		3620		3524		2340		27560
AzfiRT01366		AT5G59613.2		2.02436E-09		87.77779055		103.107149		102.713832		108.8843885		117.5745702		100.8016615		97.50549096		102.055062		104.1907954		3336		3787		3919		4054		4352		3575		3697		3792		3932		34444
AzfiRT01367		AT4G37830.1		2.96251E-19		145.3840061		184.0064845		191.8551673		183.0321627		209.2245909		175.186049		182.8789552		160.0335687		185.978051		3334		4078		4417		4112		4673		3749		4184		3588		4235		36370
AzfiRT01368		AT2G37040.1		3.07174E-35		117.2387125		149.6297926		164.5001843		119.4211478		183.9035158		154.9588002		118.5018851		173.8482294		138.3292449		3333		4111		4695		3326		5092		4111		3361		4832		3905		36766
AzfiRT01369		AT4G34580.1		2.1462E-75		90.21120759		90.12420253		97.13914518		113.5296261		108.2473718		98.15005399		109.6914639		103.7640265		96.65603692		3332		3217		3602		4108		3894		3383		4042		3747		3545		32870
AzfiRT01370		AT2G37250.1		1.53639E-90		71.35667674		80.78473351		81.39887613		68.41426492		78.72865444		72.00574788		73.69660727		75.48808924		72.9194508		3326		3639		3809		3124		3574		3132		3427		3440		3375		30846
AzfiRT01371		AT4G34670.1		5.7951E-126		122.9848909		156.2957488		186.7783984		132.4157055		153.3394623		163.5680621		134.3698018		130.110668		182.8724928		3322		4080		5065		3504		4034		4123		3621		3436		4905		36090
AzfiRT01372		AT1G04690.1		0		79.50094733		82.8330529		79.73772909		79.24589783		75.50942199		74.57617748		72.99542604		69.68956634		64.73451895		3322		3345		3345		3244		3073		2908		3043		2847		2686		27813
AzfiRT01373		AT2G17390.1		2.3199E-122		80.16887758		92.42445984		107.9723093		95.78417982		103.9829312		109.4563919		100.471173		97.31315667		100.8460741		3320		3699		4489		3886		4194		4230		4151		3940		4147		36056
AzfiRT01374		AT1G59820.1		0		30.25204291		32.48433754		31.07944937		29.31414223		27.33925662		32.79973411		35.07355536		30.6067582		31.52327468		3313		3438		3417		3145		2916		3352		3832		3277		3428		30118
AzfiRT01375		AT4G13710.1		0		68.28268424		65.20393879		73.03653916		71.09206724		57.36034023		77.2897694		68.89900371		74.639279		72.32294965		3305		3050		3549		3371		2704		3491		3327		3532		3476		29805
AzfiRT01376		AT4G34860.2		0		35.39640478		36.03903025		37.70069006		34.78653192		35.4526442		39.44575405		33.4722433		36.98262606		40.48920023		3305		3252		3534		3182		3224		3437		3118		3376		3754		30182
AzfiRT01377		AT3G59540.1		6.80217E-37		191.2352779		270.4146301		341.9630636		227.0790038		284.4447803		283.2114511		203.6475889		206.3283347		323.5635512		3301		4511		5926		3840		4782		4562		3507		3482		5546		39457
AzfiRT01378		AT3G25530.1		1.0776E-140		90.32470525		106.9529254		113.3228424		102.3199351		115.2093631		113.1979552		100.4749982		100.9877718		117.9923696		3298		3774		4154		3660		4097		3857		3660		3605		4278		34383
AzfiRT01379		AT3G10920.1		9.3024E-101		87.66961782		95.42103552		104.5688605		99.58665542		103.4476624		107.5102849		91.23428756		93.42530553		106.3377078		3297		3468		3948		3669		3789		3773		3423		3435		3971		32773
AzfiRT01380		AT2G25730.2		0		21.68790284		19.32408213		18.79854452		22.46714134		16.05438611		20.81589555		25.53024486		22.56676411		21.03292061		3297		2839		2869		3346		2377		2953		3872		3354		3175		28082
AzfiRT01381		AT1G15130.1		0		35.21558782		32.65826437		33.6408763		36.14294294		36.06994315		37.35922463		43.03072776		36.54446657		33.23708199		3296		2954		3161		3314		3288		3263		4018		3344		3089		29727
AzfiRT01382		AT5G58100.1		0		37.63451168		45.29077089		46.69380579		37.31951043		37.50345136		46.15694773		40.98693175		41.04165043		46.61032968		3294		3831		4103		3200		3197		3770		3579		3512		4051		32537
AzfiRT01383		AT5G24318.1		7.0017E-122		69.53951371		70.90546688		75.67130673		62.71468514		61.25884958		70.41645137		64.2973791		73.05307821		76.42043684		3288		3240		3592		2905		2821		3107		3033		3377		3588		28951
AzfiRT01384		AT1G48090.1		0		9.232486879		9.055856701		9.383936142		6.872968247		6.004056849		8.583038118		9.727637034		8.859615377		7.75752805		3284		3113		3351		2395		2080		2849		3452		3081		2740		26345
AzfiRT01385		AT1G64160.1		0.0429375		116.6305874		71.93875932		77.26006562		122.6109397		74.92643756		60.01243979		99.7509407		74.75006461		65.78599259		3278		1954		2180		3376		2051		1574		2797		2054		1836		21100
AzfiRT01386		AT4G26850.1		3.7048E-161		47.18673964		37.68481721		37.65310615		42.40632305		42.67010539		41.07856173		44.35431787		39.91610519		38.24221633		3278		2530		2626		2886		2887		2663		3074		2711		2638		25293
AzfiRT01387		AT5G13930.1		1.6297E-114		197.3489402		159.3609456		220.7724202		198.6769286		164.0090856		216.0008367		115.0991518		151.2997816		183.1423045		3274		2555		3677		3229		2650		3344		1905		2454		3017		26105
AzfiRT01388		AT2G47590.1		6.4401E-106		87.19580821		93.2111559		93.13406673		89.49675796		100.9664728		89.57443178		88.44535936		90.52624629		87.8925031		3264		3372		3500		3282		3681		3129		3303		3313		3267		30111
AzfiRT01389		AT5G35460.1		4.2338E-145		66.35074688		64.65612963		64.22621392		63.7819955		65.93225378		64.47322329		66.11942184		61.33138501		65.11876434		3261		3071		3169		3071		3156		2957		3242		2947		3178		28052
AzfiRT01390		AT2G39050.1		1.90963E-34		75.40786288		77.74061148		84.93977102		88.60435894		87.12717073		89.61748798		78.95140957		89.1876737		81.49151245		3256		3244		3682		3748		3664		3611		3401		3765		3494		31865
AzfiRT01391		AT2G39770.2		0		102.1606907		129.2235409		136.212026		111.5859644		121.9410318		108.0292611		121.434238		124.2050279		126.1771174		3255		3979		4357		3483		3784		3212		3860		3869		3992		33791
AzfiRT01392		AT4G02930.1		0		67.05670918		82.77803051		111.2753991		69.66879277		79.66280211		100.9192303		59.65445695		77.01952754		100.5277734		3254		3882		5421		3312		3765		4570		2888		3654		4844		35590
AzfiRT01393		AT2G29560.1		0		65.05601174		76.54317648		77.50643894		71.46761638		76.25961613		78.28372292		74.54763092		75.37595661		76.06573769		3254		3700		3892		3502		3715		3654		3720		3686		3778		32901
AzfiRT01394		AT3G47730.1		3.4836E-162		35.48221227		39.35622585		31.87731993		30.0060387		31.05577746		31.57070295		34.37400878		32.41010085		29.22999507		3253		3487		2934		2695		2773		2701		3144		2905		2661		26553
AzfiRT01395		AT4G26270.1		0		54.95270354		62.85785454		59.60032423		59.9905299		70.5589086		58.68823547		61.95672163		64.46706056		55.66414419		3253		3596		3542		3479		4068		3242		3659		3731		3272		31842
AzfiRT01396		AT4G34700.1		1.26501E-21		125.7620971		154.837251		175.300006		151.3219157		178.0754998		160.3102535		143.0080771		138.1732198		171.0756391		3250		3867		4548		3831		4482		3866		3687		3491		4390		35412
AzfiRT01397		AT2G30050.1		3.0805E-132		54.1287568		58.50855071		65.72857669		55.62643858		59.81779592		58.32567597		54.40641023		54.27478132		53.60542003		3250		3395		3962		3272		3498		3268		3259		3186		3196		30286
AzfiRT01398		AT4G14310.1		1.9614E-131		22.85983536		18.34109027		17.45954173		22.96821508		22.63365227		17.56972856		17.09710189		19.05808742		13.87654711		3250		2520		2492		3199		3134		2331		2425		2649		1959		23959
AzfiRT01399		AT2G47070.1		2.85049E-84		31.42540137		27.56474288		26.65027512		31.3671192		27.55030238		30.82602198		32.17781688		29.23543238		25.18159495		3250		2755		2767		3178		2775		2975		3320		2956		2586		26562
AzfiRT01400		AT3G62700.1		0		29.85222734		33.62491197		36.42363466		27.91458502		26.60316766		29.81820361		37.1238323		31.94722337		32.77167112		3241		3528		3970		2969		2813		3021		4021		3391		3533		30487
AzfiRT01401		AT3G17440.1		4.7066E-111		83.82546149		100.5789293		102.2580888		82.34368962		89.46824857		96.59221619		87.86084267		84.1257773		104.167196		3240		3757		3968		3118		3368		3484		3388		3179		3998		31500
AzfiRT01402		AT4G05050.4		3.17646E-33		153.2526672		149.0828893		155.8560257		177.9678819		183.8694391		174.7685689		160.7251166		143.3999006		152.2870272		3240		3046		3308		3686		3786		3448		3390		2964		3197		30065
AzfiRT01403		AT3G17850.1		0		22.08386036		25.6458998		25.10196131		20.15440517		18.30499612		22.86114265		23.69450968		23.02773863		25.96254061		3238		3634		3695		2895		2614		3128		3466		3301		3780		29751
AzfiRT01404		AT1G20135.1		1.30758		77.58304935		105.964255		128.9018776		83.08235854		91.9100026		102.4462198		64.70064527		78.42374878		127.572349		3238		4274		5401		3397		3736		3990		2694		3200		5287		35217
AzfiRT01405		AT4G11600.1		7.4751E-78		41.36813466		51.18954634		57.95834218		51.55412783		62.61661467		55.14903404		50.76546062		48.27365318		60.28334835		3237		3871		4553		3952		4772		4027		3963		3693		4684		36752
AzfiRT01406		AT3G55500.1		4.91457E-91		67.11921178		38.87739991		44.3642854		62.50156102		50.69083599		52.03841741		45.68281485		41.59004221		50.55407621		3237		1812		2148		2953		2381		2342		2198		1961		2421		21453
AzfiRT01407		AT4G31130.1		1.66247E-41		98.42811212		98.41561975		97.76961925		106.5295013		105.8737879		98.6591933		102.7782386		97.0339166		100.1655612		3234		3125		3225		3429		3388		3025		3369		3117		3268		29180
AzfiRT01408		AT5G41950.1		4.3321E-156		37.90639608		43.30129253		44.72065321		43.96095169		42.93056343		44.08935751		40.86409936		42.23911288		43.45384121		3232		3568		3828		3672		3565		3508		3476		3521		3679		32049
AzfiRT01409		AT4G17090.1		0		17.81018719		28.13968032		19.35965693		22.3311407		17.38703796		20.85695328		16.49331506		21.37901017		15.32218775		3232		4935		3527		3970		3073		3532		2986		3793		2761		31809
AzfiRT01410		AT1G53050.1		0		39.02124862		35.72693291		36.56995324		39.76963707		37.2990678		40.87015295		43.95682183		37.13220465		38.14111861		3230		2858		3039		3225		3007		3157		3630		3005		3135		28286
AzfiRT01411		AT2G17190.1		5.7468E-117		59.13602705		62.72543367		57.62776406		58.08365013		57.8983581		60.03494117		60.2661974		59.88743331		58.89002985		3230		3311		3160		3108		3080		3060		3284		3198		3194		28625
AzfiRT01412		AT1G06890.2		1.0087E-142		80.56009004		102.2625159		115.7926428		84.95824338		92.11942567		97.15940714		86.05297302		90.69623181		105.6338352		3228		3960		4658		3335		3595		3633		3440		3553		4203		33605
AzfiRT01413		AT1G16700.1		1.9201E-100		108.6044394		116.7299974		128.7221913		122.2951671		127.4004243		129.1795899		121.1017661		119.3096339		118.3843227		3228		3353		3841		3561		3688		3583		3591		3467		3494		31806
AzfiRT01414		AT3G19170.1		0		32.80644718		32.10608484		28.40589035		30.05366483		26.35875726		29.33974312		29.61363546		29.66793115		29.86539087		3228		3053		2806		2897		2526		2694		2907		2854		2918		25883
AzfiRT01415		AT3G12580.1		2.3572E-157		85.92923023		76.94209379		81.87460273		102.7900009		91.40352502		93.68176703		107.5908667		87.29189251		76.70931371		3223		2789		3083		3777		3339		3279		4026		3201		2857		29574
AzfiRT01416		AT5G27700.1		1.15254E-41		155.97086		246.6024853		303.0384804		195.3474636		234.2397791		223.4230176		152.5461972		169.3056043		282.1056943		3216		4914		6273		3946		4704		4299		3138		3413		5776		39679
AzfiRT01417		AT2G21660.2		1.92479E-40		142.6506266		175.9706254		213.5137071		162.2092392		176.8459381		197.9002961		134.3920669		147.271947		188.1741173		3211		3828		4825		3577		3877		4157		3018		3241		4206		33940
AzfiRT01418		AT2G28000.1		0		50.0383012		61.96800378		61.17355949		42.28053724		47.48889431		49.3126952		40.34666825		47.69045433		50.58011332		3211		3843		3941		2658		2968		2953		2583		2992		3223		28372
AzfiRT01419		AT5G40770.1		4.3475E-128		97.92003938		113.5065962		136.8851725		110.6953611		111.2200611		121.4063738		106.0086755		111.8258395		125.3690639		3210		3596		4505		3555		3551		3714		3467		3584		4081		33263
AzfiRT01420		AT2G04305.1		1.6504E-134		26.17783673		21.65816384		17.18301793		28.76201063		26.14086168		22.21089981		27.74445885		27.18471429		22.04019384		3208		2565		2114		3453		3120		2540		3392		3257		2682		26331
AzfiRT01421		AT1G28480.1		3.65659E-22		69.91160461		67.32698674		69.00718618		62.11669922		79.84984249		48.2296415		69.72610646		71.37441916		44.29193185		3203		2981		3174		2788		3563		2062		3187		3197		2015		26170
AzfiRT01422		not available				71.08612397		31.42566486		36.1335494		54.07010531		45.70290375		49.36448942		73.79026137		63.03628176		37.44859768		3202		1368		1634		2386		2005		2075		3316		2776		1675		20437
AzfiRT01423		AT4G28650.1		0		40.90828622		53.52073344		50.94774004		43.21901898		44.83788095		50.64584243		40.8636209		50.21114802		50.29930217		3200		4046		4001		3312		3416		3697		3189		3840		3907		32608
AzfiRT01424		AT1G74875.1		8.02861		216.3227937		168.7902767		160.3254353		236.9806582		159.5634089		155.0730235		249.397465		215.6558197		145.7338554		3196		2410		2378		3430		2296		2138		3676		3115		2138		24777
AzfiRT01425		AT5G58590.1		4.91119E-64		87.35264409		96.94936484		114.5890913		94.49476522		101.5602538		103.6239528		79.28459848		82.66624834		121.7979001		3196		3428		4209		3387		3619		3538		2894		2957		4425		31653
AzfiRT01426		AT5G14640.1		0		66.66088961		68.07052243		59.08430993		69.91886898		63.53854996		64.30165719		68.34445903		67.92732317		58.32798124		3195		3153		2843		3283		2966		2876		3268		3183		2776		27543
AzfiRT01427		AT5G25400.1		0		59.75585347		63.96176667		74.02013058		63.40257473		65.77262997		63.21243993		61.84679702		60.33608569		61.28960836		3194		3304		3972		3320		3424		3153		3298		3153		3253		30071
AzfiRT01428		AT3G51490.2		1.1852E-178		42.20089544		31.78291611		28.27822136		53.060332		30.61454103		32.88652642		47.34763767		38.1223334		22.21448889		3193		2324		2148		3933		2256		2322		3574		2820		1669		24239
AzfiRT01429		AT4G39220.1		1.63369E-68		96.92969695		86.566617		91.95230515		104.893263		87.64370489		87.56704841		82.42589129		93.89441029		94.06705432		3192		2755		3040		3384		2811		2691		2708		3023		3076		26680
AzfiRT01430		AT3G56360.1		1.24673E-11		93.14052898		98.52210588		102.6929902		108.813585		96.74151683		109.6965503		106.7930279		98.49320905		104.1486908		3190		3261		3531		3651		3227		3506		3649		3298		3542		30855
AzfiRT01431		AT4G17085.1		0.922868		147.8363299		129.7011348		114.2766815		129.6043483		112.0818339		119.3627743		99.61071344		130.7697355		120.9538969		3188		2703		2474		2738		2354		2402		2143		2757		2590		23349
AzfiRT01432		AT3G24480.1		1.1555E-116		91.19850027		74.67678041		72.74135193		92.21540629		73.4827219		74.66853663		106.6725879		107.8868674		50.89247517		3187		2522		2552		3157		2501		2435		3719		3686		1766		25525
AzfiRT01433		AT4G30440.1		0		60.99699415		61.21474044		65.31580799		70.04125717		68.0936252		65.79526855		77.39482175		63.21262245		64.47423123		3186		3090		3425		3584		3464		3207		4033		3228		3344		30561
AzfiRT01434		AT5G46910.1		0		22.41128805		22.61466889		24.30763271		19.57150084		17.99529687		20.62174015		22.69686316		21.33927092		23.5974348		3184		3105		3467		2724		2490		2734		3217		2964		3329		27214
AzfiRT01435		AT2G37160.1		0		47.18771098		48.76606019		49.49842125		49.27197122		44.78172829		50.69348141		51.54868509		49.52404069		48.59599807		3183		3179		3352		3256		2942		3191		3469		3266		3255		29093
AzfiRT01436		AT4G13250.1		0		52.29139332		48.35729927		38.7864344		54.53509503		54.36568639		47.54206928		49.26630925		50.30685019		46.64952027		3180		2842		2368		3249		3220		2698		2989		2991		2817		26354
AzfiRT01437		AT3G04400.1		5.91765E-86		142.5333965		184.0795244		232.9192678		156.7015741		178.7453059		182.5181896		141.3862829		164.2645853		223.3902474		3180		3969		5217		3425		3884		3800		3147		3583		4949		35154
AzfiRT01438		AT2G25760.1		0		39.134186		44.22627517		44.96470538		38.79052661		40.91423039		44.20518843		39.91729299		39.38584256		49.26640592		3179		3472		3667		3087		3237		3351		3235		3128		3974		30330
AzfiRT01439		AT2G38040.2		4.09E-158		80.81774896		93.58530385		101.0702217		80.41617384		84.75761895		88.10507266		79.22140851		81.41349899		105.877079		3174		3552		3985		3094		3242		3229		3104		3126		4129		30635
AzfiRT01440		AT5G11170.1		0		65.1664871		86.37196981		91.73919729		61.71697947		69.35676857		79.27701591		63.3635714		75.41751342		91.84034739		3172		4063		4483		2943		3288		3601		3077		3589		4439		32655
AzfiRT01441		AT2G15860.1		5.7074E-113		51.53217869		56.78690416		62.69383322		58.14248017		61.07018807		64.05116425		64.91298904		58.75966342		65.16895527		3171		3377		3873		3505		3660		3678		3985		3535		3982		32766
AzfiRT01442		AT1G68090.1		1.23587		150.5080253		132.4289141		179.693705		158.6775212		135.4068053		177.1226957		118.136553		131.147845		160.4731541		3167		2693		3796		3271		2775		3478		2480		2698		3353		27711
AzfiRT01443		AT5G28840.2		7.5084E-99		213.5056695		258.1992041		276.7722567		202.375788		230.0225868		226.1904695		183.5805012		216.3121241		245.6525974		3165		3699		4119		2939		3321		3129		2715		3135		3616		29838
AzfiRT01444		AT5G45160.1		0		35.21848667		41.47555511		41.98794175		35.30195346		35.65781437		38.74211069		36.26090144		38.35684221		42.56298264		3164		3601		3787		3107		3120		3248		3250		3369		3797		30443
AzfiRT01445		AT2G21160.1		1.134E-27		143.8108184		173.5623313		188.8672482		158.2167821		165.2632027		179.8898994		136.9008184		152.0730415		175.2852594		3162		3688		4169		3408		3539		3691		3003		3269		3827		31756
AzfiRT01446		AT1G50250.1		0		51.55722447		47.55989562		34.92999785		48.69834176		48.28092545		42.34981224		32.79570582		43.82608995		33.9517959		3161		2818		2150		2925		2883		2423		2006		2627		2067		23060
AzfiRT01447		AT4G17170.1		1.2307E-124		115.8143602		131.5950868		140.1485172		123.2316302		145.1412565		129.8800856		132.1774924		123.3328726		134.1273962		3160		3470		3839		3294		3857		3307		3598		3290		3634		31449
AzfiRT01448		AT3G47550.6		1.71567E-49		79.85440173		61.34436225		53.94224459		59.66376831		66.11151528		63.90823478		62.05815815		61.0002198		72.5548145		3160		2346		2143		2313		2548		2360		2450		2360		2851		22531
AzfiRT01449		AT5G26240.1		0		40.15433069		44.79837691		43.47885729		37.47168507		34.62469252		38.752353		37.91723953		41.63050817		45.64795701		3159		3406		3434		2888		2653		2845		2976		3202		3566		28129
AzfiRT01450		AT2G35480.1		4.89362E-38		86.28270923		85.52201825		79.65999686		113.5843353		128.1050212		102.3827979		107.9498254		95.3214827		82.10615673		3159		3026		2928		4074		4568		3498		3943		3412		2985		31593
AzfiRT01451		AT1G70480.1		2.92408E-42		40.98359083		43.49509278		48.04684022		43.74135415		47.83455038		47.5605093		42.52351474		39.31874541		52.86198908		3159		3240		3718		3303		3591		3421		3270		2963		4046		30711
AzfiRT01452		AT1G10380.1		9.18456E-15		149.7737594		121.6669598		120.3790761		141.1711015		127.0065427		122.9008863		129.5486753		137.0943424		117.5523714		3159		2480		2549		2917		2609		2419		2726		2827		2462		24148
AzfiRT01453		AT1G65720.1		8.47313		108.2315079		88.88398972		86.14344911		123.0843805		105.6675189		104.7321059		114.6068772		101.8963381		87.02414283		3155		2504		2521		3515		3000		2849		3333		2904		2519		26300
AzfiRT01454		AT3G62860.1		1.8273E-133		60.63479031		44.78711209		47.30987781		48.9728512		49.47767818		45.16594383		53.31529623		49.78102237		56.04557717		3152		2250		2469		2494		2505		2191		2765		2530		2893		23249
AzfiRT01455		AT2G26920.1		8.22208E-59		52.139276		50.40569125		48.53860755		58.93240813		57.69791654		58.40892518		65.00397191		55.70035457		48.84041033		3150		2943		2944		3488		3395		3293		3918		3290		2930		29351
AzfiRT01456		AT3G45600.1		2.53566E-53		81.7349392		71.89019434		86.01965885		68.5057112		72.34802912		70.943707		86.37904584		79.2450007		71.61461902		3147		2675		3325		2584		2713		2549		3318		2983		2738		26032
AzfiRT01457		AT4G29160.3		7.36671E-71		83.46222807		98.36254937		94.81908638		99.17274231		108.8831594		98.4246695		98.47517441		92.96886299		107.8642984		3145		3582		3587		3661		3996		3461		3702		3425		4036		32595
AzfiRT01458		AT4G25835.1		1.031E-100		130.3145055		91.52495172		83.89363108		136.1082823		121.203767		102.8683608		153.5131862		112.7291363		82.68979965		3144		2134		2032		3217		2848		2316		3695		2659		1981		24026
AzfiRT01459		AT4G11190.1		0.00083755		129.166319		149.2236153		132.0999128		123.1613604		165.3341565		115.1987687		157.2022163		146.3288521		114.6780007		3142		3508		3226		2935		3917		2615		3815		3480		2770		29408
AzfiRT01460		AT1G21720.1		5.1077E-115		66.92339949		78.37625942		83.8517541		74.46755284		76.04238593		76.25872947		61.91263561		68.36474451		84.62607617		3141		3555		3951		3424		3476		3340		2899		3137		3944		30867
AzfiRT01461		AT3G12870.1		0.0984042		51.94753387		41.72204336		40.34417591		51.97924373		49.5165557		47.1601214		56.64518468		48.17753801		41.02217202		3141		2438		2449		3079		2916		2661		3417		2848		2463		25412
AzfiRT01462		AT1G28530.1		0.156188		46.841415		41.86457951		41.25086069		44.08429461		40.11707596		42.26888455		44.275976		46.6757296		37.72584236		3141		2713		2777		2896		2620		2645		2962		3060		2512		25326
AzfiRT01463		AT5G54380.1		0		35.81521691		32.25767261		34.18701718		33.74202429		30.24056949		32.20906343		40.11693877		38.58093687		28.50090612		3141		2734		3010		2899		2583		2636		3510		3308		2482		26303
AzfiRT01464		AT4G01810.1		0		38.54786249		39.93816075		38.80036315		38.59620803		37.17160689		34.87493622		40.11522873		42.47958546		33.28150444		3140		3144		3173		3080		2949		2651		3260		3383		2692		27472
AzfiRT01465		AT3G61110.1		1.98243E-37		173.1194026		215.0876313		241.4395281		184.3694679		198.9291783		213.2918948		152.7412476		170.0220688		261.6524311		3139		3769		4395		3275		3513		3609		2763		3014		4711		32188
AzfiRT01466		AT2G25660.1		0		16.67951339		16.38459877		15.88881461		16.46692099		11.91925143		15.18530865		17.56589992		16.03292751		16.40123077		3138		2979		3001		3035		2184		2666		3297		2949		3064		26313
AzfiRT01467		AT5G53400.1		1.78698E-82		73.30844817		87.60404232		70.81057232		64.79089728		71.71965394		60.63288976		61.46833005		65.16191578		59.71039523		3138		3624		3043		2717		2990		2422		2625		2727		2538		25824
AzfiRT01468		AT3G22960.1		0		52.21840804		49.56753875		50.25457117		57.74144966		50.43337413		51.15431849		58.67104249		52.78049513		46.83189302		3134		2875		3028		3395		2948		2865		3513		3097		2791		27646
AzfiRT01469		AT1G71980.1		3.18568E-44		76.50456503		80.07233453		72.50885756		92.12151631		95.46963031		77.90154893		86.93698715		86.51655468		85.20678082		3134		3170		2982		3697		3809		2978		3553		3465		3466		30254
AzfiRT01470		AT1G49040.1		0		28.54357884		33.9002252		36.35415379		28.51303515		26.47283028		33.05734917		30.14495042		32.12158246		36.95683176		3133		3596		4006		3066		2830		3386		3301		3447		4028		30793
AzfiRT01471		AT2G03530.2		1.1723E-121		58.77729935		73.41116462		66.68373077		48.05547707		54.95105819		48.41656277		55.99809846		63.51950488		71.01211905		3130		3778		3565		2507		2850		2406		2975		3307		3755		28273
AzfiRT01472		AT5G25250.1		1.85373E-19		181.7669564		130.4058975		131.7341613		208.2279822		146.663254		155.2516764		211.4136093		169.2548496		144.2610868		3124		2166		2273		3506		2455		2490		3625		2844		2462		24945
AzfiRT01473		AT1G59870.1		0		24.11847132		21.9838248		21.53157293		22.86908514		19.93466661		21.77367233		26.90782417		25.30917101		25.93766477		3123		2751		2799		2901		2514		2631		3476		3204		3335		26734
AzfiRT01474		AT2G02760.1		2.1592E-102		88.83266561		79.14143673		75.90063921		92.33228692		95.59143924		79.18534012		75.38032028		82.62525394		70.83460933		3122		2688		2678		3179		3272		2597		2643		2839		2472		25490
AzfiRT01475		AT3G11910.2		0		29.71355703		30.80517125		30.31786239		28.4353427		26.71569136		30.84125658		32.76089057		29.38919772		32.35876173		3121		3127		3197		2926		2733		3023		3433		3018		3375		27953
AzfiRT01476		AT5G52840.1		8.64494E-45		148.4974572		172.0216145		194.8827591		159.3509833		171.1320275		161.7813153		139.3562592		150.9157735		172.1150382		3121		3494		4112		3281		3503		3173		2922		3101		3592		30299
AzfiRT01477		AT3G03960.1		0		57.07013019		75.38751814		84.63208743		55.84624167		62.99168671		74.75977735		53.9958756		60.4877727		83.72311877		3120		3983		4645		2991		3354		3814		2945		3233		4545		32630
AzfiRT01478		AT4G11570.2		1.5144E-114		79.06594992		49.76521608		42.82698078		71.07523571		64.77305577		62.32894657		69.66654507		63.59216653		46.64560229		3117		1896		1695		2745		2487		2293		2740		2451		1826		21250
AzfiRT01479		AT2G32520.1		2.8337E-102		105.4539777		119.1687369		119.8732649		120.9430444		131.1046912		118.8796471		117.5411067		112.916418		117.7186007		3116		3403		3556		3501		3773		3278		3465		3262		3454		30808
AzfiRT01480		AT2G21890.1		2.477E-113		54.61173734		52.6647499		50.29523796		52.84723915		51.50199866		46.42693907		61.53889601		51.55669206		57.38029205		3116		2904		2881		2954		2862		2472		3503		2876		3251		26819
AzfiRT01481		AT3G07810.2		2.1571E-101		41.36225419		42.35915577		43.24033256		42.69605301		38.74084204		35.18827209		46.96534026		42.70146206		35.81479372		3110		3078		3264		3145		2837		2469		3523		3139		2674		27239
AzfiRT01482		AT2G43020.1		0		53.762533		52.98247938		44.52609543		61.30375155		55.7867538		52.66427563		54.21840836		50.49783186		50.15436416		3109		2961		2585		3473		3142		2842		3128		2855		2880		26975
AzfiRT01483		AT1G78150.2		1.02881E-54		78.27043784		83.72550658		98.17566978		57.53795256		69.22349523		61.34801893		70.65714616		76.06680084		95.3790678		3109		3214		3915		2239		2678		2274		2800		2954		3762		26945
AzfiRT01484		AT3G26730.1		2.3472E-113		36.84683251		36.87472228		33.5109457		38.66559587		35.09109767		35.00884706		37.49261949		34.65391354		34.15529347		3105		3003		2835		3192		2880		2753		3152		2855		2858		26633
AzfiRT01485		AT3G06350.1		0		54.83809151		59.10262617		65.39649006		55.95844259		56.66807377		56.39729718		55.60487794		54.96985555		62.39786199		3103		3232		3715		3102		3123		2978		3139		3041		3506		28939
AzfiRT01486		AT3G29360.2		0		65.64023842		68.18389944		73.11857543		75.55643018		67.48320769		69.93197073		80.47235346		67.11780451		66.53014902		3102		3114		3469		3498		3106		3084		3794		3101		3122		29390
AzfiRT01487		AT1G11910.1		0		66.80045688		55.90789888		52.98215976		74.97951517		70.42275095		68.69885763		71.01573023		60.85918659		63.97597252		3102		2509		2470		3411		3185		2977		3290		2763		2950		26657
AzfiRT01488		AT3G15470.1		3.3875E-119		41.09332102		40.36776263		41.50008567		40.06556057		38.64033203		40.27130021		45.16289067		38.7506856		35.48311712		3100		2943		3143		2961		2839		2835		3399		2858		2658		26736
AzfiRT01489		not available				152.4548743		130.6626383		118.4273185		147.3313719		129.855077		125.771235		157.4997392		118.9409058		118.1967473		3098		2566		2416		2933		2570		2385		3193		2363		2385		23909
AzfiRT01490		AT4G02130.3		6.3375E-143		30.6094079		30.19749583		31.12077134		28.31341807		26.75116388		24.26918151		33.1331919		33.07095441		28.36238558		3091		2947		3155		2801		2631		2287		3338		3265		2844		26359
AzfiRT01491		AT5G43940.1		0		57.68406211		72.51892577		79.31406132		59.70118479		63.11951658		72.84040511		60.29060919		64.06319659		85.36018572		3089		3753		4264		3132		3292		3640		3221		3354		4539		32284
AzfiRT01492		AT3G13750.1		0		39.4263514		41.13985676		40.20025961		43.63329548		36.65324027		42.60503695		39.50635354		40.9145059		42.67502559		3088		3114		3161		3348		2796		3114		3087		3133		3319		28160
AzfiRT01493		AT1G13580.3		1.588E-119		82.6871255		94.95623663		96.55725557		85.74337779		94.16747623		89.84184126		97.08468071		83.39759609		90.85118347		3087		3426		3619		3136		3424		3130		3616		3044		3368		29850
AzfiRT01494		AT5G60640.1		0		62.47390242		69.58845775		78.60308892		61.43571138		64.394687		70.91705221		65.74591034		61.83012661		74.73988321		3086		3322		3898		2973		3098		3269		3240		2986		3666		29538
AzfiRT01495		AT5G27850.1		5.2431E-105		128.4401348		178.9413582		221.381412		136.2045507		159.7813941		178.0890357		115.768082		142.1015393		205.1285155		3086		4155		5340		3206		3739		3993		2775		3338		4894		34526
AzfiRT01496		AT1G76460.1		6.48812E-42		70.27363458		68.37854364		69.52181053		65.05912632		67.12511679		57.58352274		54.4561145		73.90571884		64.59919992		3085		2901		3064		2798		2870		2359		2385		3172		2816		25450
AzfiRT01497		AT1G01090.1		0		33.58596399		32.81542283		35.68827832		30.70483753		35.21106115		36.247407		31.10058294		32.48229439		33.59298931		3085		2913		3291		2763		3150		3107		2850		2917		3064		27140
AzfiRT01498		AT4G19950.1		5.14796E-68		89.4253533		82.75458537		69.26770671		107.7331713		97.02619634		88.77706072		101.1417676		91.37886299		75.34435891		3085		2759		2399		3641		3260		2858		3481		3082		2581		27146
AzfiRT01499		AT2G32060.2		8.37625E-57		129.9911017		138.9218017		173.441655		136.0952162		128.7856186		144.1409855		101.5538229		125.1414329		169.1444846		3078		3179		4123		3157		2970		3185		2399		2897		3977		28965
AzfiRT01500		AT4G14350.3		0		68.6233804		63.73159906		66.1086394		79.41349248		69.33611973		72.46037198		70.19461283		65.50982089		70.07486792		3074		2759		2973		3485		3025		3029		3137		2869		3117		27468
AzfiRT01501		AT1G75270.1		3.38142E-16		37.05868309		32.22147339		30.52507436		40.17839405		37.45596174		35.42310373		38.80140435		36.89396467		30.58239742		3074		2583		2542		3265		3026		2742		3211		2992		2519		25954
AzfiRT01502		AT2G24100.1		1.07585E-69		41.59949593		29.73790519		27.42657153		30.09585269		32.26016308		26.69170844		38.22375729		32.24798743		28.47876744		3073		2123		2034		2178		2321		1840		2817		2329		2089		20804
AzfiRT01503		AT3G56780.1		1.38611		96.64342547		62.63124453		54.55630389		102.920623		87.53592078		71.77278629		80.12661357		79.4796006		54.80932426		3072		1924		1741		3205		2710		2129		2541		2470		1730		21522
AzfiRT01504		AT3G59770.1		0		20.74778904		22.67815519		25.09455251		20.626792		18.13274275		23.35551303		25.48280583		22.78340202		22.79941354		3071		3244		3729		2991		2614		3226		3763		3297		3351		29286
AzfiRT01505		AT2G47900.3		2.0343E-159		70.80911427		66.55882487		65.49698687		81.25503283		75.0021013		71.45200005		78.79514699		73.53591098		65.40563115		3068		2787		2849		3449		3165		2889		3406		3115		2814		27542
AzfiRT01506		AT4G14270.2		0.0078313		117.5493536		104.5806819		103.5741381		103.1276554		125.3770799		132.7016945		83.44250046		97.41828538		112.976062		3067		2637		2713		2636		3186		3231		2172		2485		2927		25054
AzfiRT01507		AT1G11650.2		3.6655E-119		37.34121138		41.29959724		42.15989206		37.35753767		38.50286513		39.74061974		32.88483878		36.57357135		43.45930828		3064		3275		3473		3003		3077		3043		2692		2934		3541		28102
AzfiRT01508		AT3G17330.2		4.622E-82		48.32822925		46.66176343		53.90485785		59.26539842		42.83548694		59.32698522		47.50918911		48.73831005		56.5323906		3064		2859		3431		3681		2645		3510		3005		3021		3559		28775
AzfiRT01509		AT4G22220.1		3.03128E-70		121.6077555		112.5683804		106.8596194		125.1855669		114.673354		117.257956		103.1563694		114.6422823		115.5920702		3064		2741		2703		3090		2814		2757		2593		2824		2892		25478
AzfiRT01510		AT5G13750.1		3.6633E-159		56.7428173		43.44187127		42.37192494		58.84702657		51.43459367		48.22380215		60.88593747		50.85972916		48.97496076		3064		2267		2297		3113		2705		2430		3280		2685		2626		24467
AzfiRT01511		AT4G35080.3		8.09843E-81		49.67666445		43.17974637		42.06699362		48.02600132		46.67608675		38.93018704		48.68815045		47.82529881		37.97393729		3063		2573		2604		2901		2803		2240		2995		2883		2325		24387
AzfiRT01512		not available				194.8551443		143.1064766		114.5033247		254.0311617		229.7876185		125.4341362		224.4546269		199.5658721		119.9941013		3063		2174		1807		3912		3518		1840		3520		3067		1873		24774
AzfiRT01513		AT3G56640.1		0		44.01575137		39.5042832		40.0333255		41.4361062		41.63511884		38.67689069		48.34247355		40.85871		33.91477359		3061		2655		2795		2823		2820		2510		3354		2778		2342		25138
AzfiRT01514		AT3G55550.1		3.09098E-13		96.42935318		140.9908436		123.6294473		66.14649977		87.70951057		87.65461482		100.5756777		112.1138224		163.1635379		3058		4321		3936		2055		2709		2594		3182		3476		5138		30469
AzfiRT01515		AT1G54310.2		1.2466E-168		38.39481069		32.35296989		36.91696946		41.03979912		33.80686554		36.46907895		42.94613686		38.95026264		32.66483321		3054		2487		2948		3198		2619		2707		3408		3029		2580		26030
AzfiRT01516		AT5G47570.1		3.52912E-32		147.9201253		184.1740173		189.3205491		173.8127078		210.6863319		185.3802986		185.3596718		178.978793		206.4021233		3050		3670		3919		3511		4231		3567		3813		3608		4226		33595
AzfiRT01517		AT5G18230.1		3.7293E-117		39.05206295		42.19884138		43.5189554		36.71087194		35.83455629		39.99470926		37.84688789		40.5206238		42.21818457		3048		3183		3410		2807		2724		2913		2947		3092		3272		27396
AzfiRT01518		AT3G19960.1		1.0721E-172		20.7739233		23.78782707		24.30421806		20.55120641		17.64177654		21.30458268		23.097754		23.73016357		24.59277919		3048		3373		3580		2954		2521		2917		3381		3404		3583		28761
AzfiRT01519		AT1G14790.1		0		25.27443127		25.36303921		26.4891194		27.58565413		25.60992318		29.25296296		31.86902498		25.62261788		26.22985119		3047		2955		3206		3258		3007		3291		3833		3020		3140		28757
AzfiRT01520		AT5G15740.1		0		45.63992985		46.74427655		44.7433028		51.3227361		51.31579834		48.89169863		51.57111353		44.19465963		40.73110733		3040		3009		2992		3349		3329		3039		3427		2878		2694		27757
AzfiRT01521		AT2G47470.1		3.2614E-125		127.5894636		148.1074905		169.9409627		127.9223833		131.9518266		142.2173843		139.175408		131.9646029		150.5335156		3037		3407		4061		2983		3059		3159		3305		3071		3558		29640
AzfiRT01522		AT1G06290.1		0		40.94671919		44.65754687		38.75838837		42.60872505		47.55180093		41.11897265		54.746654		45.55022338		37.24408995		3037		3201		2886		3096		3435		2846		4051		3303		2743		28598
AzfiRT01523		AT3G11210.1		1.03387		48.31311249		28.97652808		30.28960434		42.32432533		46.15465682		34.13938111		50.16719364		34.80178137		34.52169529		3033		1758		1909		2603		2822		2000		3142		2136		2152		21555
AzfiRT01524		AT1G62020.1		0		25.63354766		25.95546399		25.71001763		30.23167365		26.60586915		28.11238001		35.5441933		33.70150903		27.47542279		3031		2966		3052		3502		3064		3102		4193		3896		3226		30032
AzfiRT01525		AT1G52260.1		1.0725E-105		53.21428285		62.33970854		63.84509276		54.69580574		53.48270373		58.45620396		59.31314112		56.67736104		66.10698455		3027		3427		3646		3048		2963		3103		3366		3152		3734		29466
AzfiRT01526		AT3G02420.1		2.8988E-87		65.43619448		68.98629422		70.43902902		71.36684121		70.23064443		72.71857219		65.89387337		65.04942365		69.10185896		3024		3081		3268		3231		3161		3136		3038		2939		3171		28049
AzfiRT01527		AT2G21860.1		2.3842E-168		30.95777997		31.56727078		32.62159463		30.68054265		38.03172997		36.02762106		20.09857974		26.65796958		29.63982717		3023		2979		3198		2935		3617		3283		1958		2545		2874		26412
AzfiRT01528		AT5G05010.2		0		52.55726258		59.92812326		59.42163019		56.27655709		57.94670787		57.53219913		60.92926403		55.07446467		57.921807		3021		3329		3429		3169		3244		3086		3494		3095		3306		29173
AzfiRT01529		AT5G67590.1		2.77571E-57		128.947097		139.7499625		139.3368776		148.6329813		154.8577516		136.3484071		146.3812367		132.4603473		135.7528446		3018		3161		3274		3408		3530		2978		3418		3031		3155		28973
AzfiRT01530		AT2G33220.1		8.98115E-58		120.3762086		123.9400388		132.1810786		133.4607753		139.4454832		133.0984736		132.1737751		115.0477562		118.4550114		3018		3003		3327		3278		3405		3114		3306		2820		2949		28220
AzfiRT01531		AT1G60160.1		0		39.21726903		37.0290968		35.515907		39.93850481		35.78201235		37.37280986		37.36820218		34.92767919		37.8579913		3017		2753		2743		3010		2681		2683		2868		2627		2892		25274
AzfiRT01532		AT1G06040.2		1.42545E-43		70.25423404		68.16405864		50.39599824		59.60995157		62.90176394		47.05280969		53.16492632		53.8941201		43.13999955		3016		2828		2172		2507		2630		1885		2277		2262		1839		21416
AzfiRT01533		AT1G63940.2		1.0709E-172		57.52315368		51.39101567		42.34639893		49.95641582		34.56383876		40.44736055		60.22030133		37.98262026		43.79287312		3016		2604		2229		2566		1765		1979		3150		1947		2280		21536
AzfiRT01534		AT3G25290.2		6.03714E-63		37.05761394		37.62013932		41.37032333		36.15769458		35.95341102		29.18374195		51.69960079		47.72584255		35.25160644		3014		2957		3378		2881		2848		2215		4195		3795		2847		28130
AzfiRT01535		AT1G74640.1		4.5111E-128		66.83860871		59.77598637		53.08025362		69.67484926		66.44087615		58.53041541		65.92897437		62.60382295		54.55880649		3014		2605		2403		3078		2918		2463		2966		2760		2443		24650
AzfiRT01536		AT1G20960.2		0		17.86962567		16.6863136		18.27221971		18.99732846		16.37468807		19.96260903		21.79364156		18.4900849		15.89943222		3013		2719		3093		3138		2689		3141		3666		3048		2662		27169
AzfiRT01537		AT3G25220.1		2.39439E-62		94.49156975		117.4728142		133.4817495		106.7931122		114.7618492		116.2458709		96.38004005		98.6385482		124.8153817		3013		3620		4273		3336		3564		3459		3066		3075		3952		31358
AzfiRT01538		AT5G49900.1		0		26.86290755		24.87091079		23.14199753		31.18951903		26.54679984		23.9599234		25.76398551		24.80360901		22.76843891		3012		2695		2605		3426		2899		2507		2882		2719		2535		25280
AzfiRT01539		AT5G40080.1		3.02348E-22		101.5762987		103.9532312		108.575867		104.6497649		105.2642493		99.87795552		82.15611573		89.49789325		109.3310394		3009		2976		3229		3037		3037		2761		2428		2592		3216		26285
AzfiRT01540		AT2G26710.1		7.6305E-103		26.80641962		31.00118976		28.49390648		34.61965772		32.86546271		32.62080273		41.57675738		32.7128733		30.85361392		3009		3363		3211		3807		3593		3417		4656		3590		3439		32085
AzfiRT01541		AT1G36050.2		0		35.04409347		42.43405469		45.66429951		35.80725447		38.96015416		39.10135367		37.98761966		37.89411225		43.48101306		3008		3520		3935		3011		3257		3132		3253		3180		3706		30002
AzfiRT01542		AT2G46950.1		6.8598E-128		53.94164431		48.89470598		52.46206254		33.09543123		46.58357129		40.25904028		42.94212369		41.52698403		45.25688483		3008		2635		2937		1808		2530		2095		2389		2264		2506		22172
AzfiRT01543		AT2G27020.1		8.7897E-138		92.40730363		108.9234141		118.6109014		101.6103978		117.3359511		117.1868866		102.6149664		103.1390052		123.7910055		3004		3422		3871		3236		3715		3555		3328		3278		3996		31405
AzfiRT01544		AT2G33490.1		5.14551E-30		62.31075658		51.65380131		50.2404679		61.80335263		57.73341558		53.80482787		54.34336526		55.7300283		52.78019132		3002		2405		2430		2917		2709		2419		2612		2625		2525		23644
AzfiRT01545		AT4G28300.2		2.58338E-27		43.48308615		35.38892761		32.93962447		47.24314539		41.8466755		39.63345683		47.75788935		40.30751173		31.00958589		2998		2358		2280		3191		2810		2550		3285		2717		2123		24312
AzfiRT01546		AT5G56670.1		2.47304E-26		245.7438761		358.1189669		422.9522081		287.6973673		310.7010348		319.7880418		217.4544742		281.4019159		391.836301		2995		4218		5175		3435		3688		3637		2644		3353		4742		33887
AzfiRT01547		AT3G25690.3		6.4087E-129		31.18037422		23.60480222		21.23833313		28.16832247		26.66451459		25.52871773		29.24817585		26.68014607		23.36157587		2992		2189		2046		2648		2492		2286		2800		2503		2226		22182
AzfiRT01548		AT5G28350.1		0		30.74755269		34.79441634		35.05065238		27.92301342		27.16868346		33.58803578		30.55201502		30.59812043		36.3584943		2991		3271		3423		2661		2574		3049		2965		2910		3512		27356
AzfiRT01549		AT1G65660.1		0		66.65946706		74.16454463		68.21863882		74.84530993		77.2756016		71.67116451		85.96100953		73.31098986		70.04811194		2991		3216		3073		3290		3377		3001		3848		3216		3121		29133
AzfiRT01550		AT2G33580.1		1.44946E-68		40.21862609		34.47600374		31.62009064		40.39447609		38.54621938		35.19935806		48.17370826		38.59193256		30.16709566		2990		2477		2360		2942		2791		2442		3573		2805		2227		24607
AzfiRT01551		AT2G25170.1		0		21.84571318		26.11390146		25.59671565		21.36665782		19.33090031		25.20341517		21.07663109		23.66785185		27.21115675		2989		3453		3516		2864		2576		3218		2877		3166		3697		28356
AzfiRT01552		AT3G04830.1		3.17466E-85		101.0032446		131.8046078		138.9710669		114.8009856		138.7714611		124.1062691		120.3571221		111.3342271		135.3612876		2987		3767		4126		3326		3997		3425		3551		3219		3975		32373
AzfiRT01553		AT5G58590.1		2.90077E-63		101.1056845		117.2012861		124.2253096		110.4997456		122.5903457		113.7894046		105.5196321		103.5534977		118.1929897		2985		3344		3682		3196		3525		3135		3108		2989		3465		29429
AzfiRT01554		AT5G13030.1		0		44.47184669		45.81650476		47.56679906		43.82654615		44.39023855		47.81593387		45.95224861		43.39706905		47.24992013		2981		2968		3201		2878		2898		2991		3073		2844		3145		26979
AzfiRT01555		AT1G07510.1		0		41.52863022		40.98239743		38.10493531		47.4389362		44.91394353		43.65118522		50.647056		42.51988376		38.67939191		2981		2843		2746		3336		3140		2924		3627		2984		2757		27338
AzfiRT01556		AT4G12650.1		0		51.98403493		47.79564141		55.96937013		54.91566871		42.30204663		50.97513392		59.27779919		52.70727322		44.24991588		2979		2647		3220		3083		2361		2726		3389		2953		2518		25876
AzfiRT01557		AT2G26780.1		0		20.85179577		20.0693547		19.31242411		20.17682914		16.24055663		17.58021164		22.19928469		17.93332062		18.714444		2978		2770		2769		2823		2259		2343		3163		2504		2654		24263
AzfiRT01558		AT3G11400.1		5.45192E-82		59.22248172		62.41367886		74.62073025		57.87038539		61.93138917		66.32231697		51.07835992		62.69340721		69.78822032		2974		3029		3762		2847		3029		3108		2559		3078		3480		27866
AzfiRT01559		AT4G29010.1		0		24.81615374		27.03498291		28.96904681		24.1465734		26.09733882		28.14098904		26.79958156		25.2804614		31.16365027		2972		3129		3483		2833		3044		3145		3202		2960		3706		28474
AzfiRT01560		AT5G56500.2		0		48.28196244		68.38979544		70.22097818		40.64167658		48.92289383		52.73162734		39.20842274		51.76169501		54.13834858		2971		4067		4338		2450		2932		3028		2407		3114		3308		28615
AzfiRT01561		AT2G23093.1		4.45856E-68		72.25242542		75.36785711		78.05774288		76.21321873		68.05952519		71.73690989		67.29652978		72.8814199		78.18265921		2967		2991		3218		3066		2722		2749		2757		2926		3188		26584
AzfiRT01562		AT1G76730.1		2.1611E-134		38.69095417		35.28086982		38.25330599		42.91856915		47.71414531		38.29990758		41.60824333		42.93929406		32.68056876		2964		2612		2942		3221		3560		2738		3180		3216		2486		26919
AzfiRT01563		AT4G31580.2		1.51519E-36		62.30749641		74.29595676		75.98569574		62.74147301		66.00601789		71.23505388		52.87503605		65.06548469		80.23645177		2960		3411		3624		2920		3054		3158		2506		3022		3785		28440
AzfiRT01564		AT2G22125.1		0		16.76065271		17.88228616		19.37498248		16.62291103		14.66171313		16.74068658		22.61399483		18.84100733		18.21386536		2959		3051		3434		2875		2521		2758		3983		3252		3193		28026
AzfiRT01565		AT4G26300.1		0		48.43937825		57.86371689		63.56096686		48.79324652		48.65954828		56.73181157		49.61995904		50.83501796		63.65179239		2959		3416		3898		2920		2895		3234		3024		3036		3861		29243
AzfiRT01566		AT1G50380.1		0		38.25120613		37.77275489		38.90048399		36.40350383		32.93693182		39.7836196		37.7056781		36.35858581		38.31292201		2956		2821		3018		2756		2479		2869		2907		2747		2940		25493
AzfiRT01567		AT3G21430.2		2.175E-116		26.60530625		21.65851945		23.74689204		25.56713292		25.26413169		27.00464814		30.96513025		26.66944382		24.96108402		2954		2324		2647		2781		2732		2798		3430		2895		2752		25313
AzfiRT01568		AT2G17930.1		0		22.07621456		24.14292017		24.06731137		21.10749059		17.86172722		25.24309513		21.63360835		22.35867931		27.66034244		2953		3121		3232		2766		2327		3151		2887		2924		3674		27035
AzfiRT01569		AT1G75170.2		4.0895E-104		67.96863404		74.86021058		77.70850342		78.88108095		85.47131733		73.67470171		78.9830048		73.85725073		78.1476369		2950		3140		3386		3354		3613		2984		3420		3134		3368		29349
AzfiRT01570		AT1G48450.1		1.4262E-107		64.78111037		58.41147075		43.90133167		52.64044218		43.47008052		42.91900705		38.22863143		37.8182878		35.30906199		2947		2568		2005		2346		1926		1822		1735		1682		1595		18626
AzfiRT01571		AT2G01880.1		4.6691E-102		26.22502233		26.61144417		29.21581454		30.04861786		31.41286248		29.29476264		30.12227792		33.62329269		24.68066787		2947		2890		3296		3308		3438		3072		3377		3694		2754		28776
AzfiRT01572		AT4G33240.1		1.8343E-163		18.49438052		17.05692282		15.10547249		18.1023989		15.15778545		19.16560318		21.54780359		17.9915108		17.54953773		2944		2624		2414		2823		2350		2847		3422		2800		2774		24998
AzfiRT01573		AT1G11250.1		1.72357E-84		60.80514618		60.17315242		63.08536825		54.13445668		59.83584848		53.98812287		66.91014514		60.90086661		57.18577765		2934		2806		3056		2559		2812		2431		3221		2873		2740		25432
AzfiRT01574		AT4G20150.1		1.61291E-17		121.3187021		153.3547989		159.2429652		151.7037019		159.0499088		140.9534966		134.4570755		134.1589201		143.4617342		2933		3583		3865		3593		3745		3180		3243		3171		3444		30757
AzfiRT01575		AT1G64160.1		6.15817E-15		88.52986368		77.86367207		87.13069513		78.25907641		78.71859955		71.8711888		85.28915823		90.18138663		80.70482479		2933		2493		2898		2540		2540		2222		2819		2921		2655		24021
AzfiRT01576		AT5G09810.1		9.54686E-94		108.9106914		110.8111708		113.7397638		127.3675097		118.8443823		116.8680623		126.2255539		122.610222		121.6921249		2931		2882		3073		3358		3115		2935		3389		3226		3252		28161
AzfiRT01577		not available				29.39150771		31.63763982		32.70358138		31.96762796		30.51770046		32.30217474		39.14350114		32.84335676		30.50832952		2930		3048		3273		3122		2963		3005		3893		3201		3020		28455
AzfiRT01578		AT4G26850.1		8.3738E-163		49.2479778		32.68002894		34.857527		41.02264202		39.46870314		35.60905863		40.1144828		37.42715625		37.93323484		2930		1879		2082		2391		2287		1977		2381		2177		2241		20345
AzfiRT01579		AT1G01540.2		7.4874E-163		33.86308065		33.50693658		33.68429173		32.88854369		32.10727131		33.43528831		40.75222381		36.55418068		34.66173906		2926		2798		2922		2784		2702		2696		3513		3088		2974		26403
AzfiRT01580		AT4G12420.2		1.4063E-140		39.30425641		44.09282031		42.07012192		37.27896135		38.51952139		37.73803725		37.79286343		38.34521328		43.57667102		2923		3169		3141		2716		2790		2619		2804		2788		3218		26168
AzfiRT01581		AT1G76880.1		1.83022E-37		45.51588193		44.81858641		41.18342117		47.21011857		45.62696647		44.94182933		42.36646482		50.86910458		40.3476296		2914		2773		2647		2961		2845		2685		2706		3184		2565		25280
AzfiRT01582		AT1G61250.1		3.89703E-93		73.01600681		82.91919934		81.69320855		78.13936816		76.7966582		75.69228632		73.84110706		80.09330923		86.88517906		2913		3197		3272		3054		2984		2818		2939		3124		3442		27743
AzfiRT01583		AT1G64530.1		6.5715E-121		31.22305383		25.75324615		23.88338846		32.81214545		29.48312521		26.90015765		34.56264525		31.74980556		24.9886693		2913		2322		2237		2999		2679		2342		3217		2896		2315		23920
AzfiRT01584		AT5G09570.1		2.17954E-27		53.70526135		54.90352087		39.44142282		55.66728716		62.98158974		46.72033813		44.90285947		59.76105502		33.95149451		2912		2877		2147		2957		3326		2364		2429		3168		1828		24008
AzfiRT01585		AT1G67140.1		0		15.41507172		16.6463779		17.23182567		13.83843654		11.6586264		17.12577893		15.47788544		16.45479585		18.46670041		2912		3039		3268		2561		2145		3019		2917		3039		3464		26364
AzfiRT01586		AT3G06310.3		1.43917E-37		95.6186802		96.15422178		103.0310831		100.6548014		99.62697421		95.917994		96.27176356		96.72746891		98.01429763		2911		2829		3149		3002		2954		2725		2924		2879		2963		26336
AzfiRT01587		AT1G16470.2		3.1618E-152		102.9351491		130.148818		140.0787149		120.8815191		136.6586158		129.2138043		113.9169595		112.1581606		140.6973		2911		3557		3977		3349		3764		3410		3214		3101		3951		31234
AzfiRT01588		AT2G37200.1		2.18483		281.920625		322.5928747		364.0958518		309.6279785		327.7594254		349.550573		297.9272553		291.4315086		334.7432434		2910		3218		3773		3131		3295		3367		3068		2941		3431		29134
AzfiRT01589		AT1G65580.1		0		23.72203151		25.32237568		25.44795844		22.88309967		20.22188933		24.80032221		27.74084513		28.04933025		23.01940743		2910		3002		3134		2750		2416		2839		3395		3364		2804		26614
AzfiRT01590		AT1G56340.2		0		66.2792795		83.34600582		96.41857369		73.12249923		82.18712598		78.13230882		68.24009439		68.46915093		85.50015356		2908		3534		4247		3143		3512		3199		2987		2937		3725		30192
AzfiRT01591		AT4G31180.2		0		57.48964283		42.21615512		37.07313076		55.79636241		45.66673309		36.78979271		57.80336455		51.92518668		37.920038		2907		2063		1882		2764		2249		1736		2916		2567		1904		20988
AzfiRT01592		AT4G01400.2		0		39.68569302		41.29104727		40.79658466		44.31907583		38.82442376		42.21958408		47.82262153		39.80906884		40.8884477		2903		2919		2996		3176		2766		2882		3490		2847		2970		26949
AzfiRT01593		AT1G10630.1		3.68454E-74		365.7536614		396.3299063		411.3985729		409.36878		449.3004988		419.0888353		370.7835		388.5457308		399.1803597		2902		3039		3277		3182		3472		3103		2935		3014		3145		28069
AzfiRT01594		AT2G26140.1		0		39.16596777		41.02967868		39.53680255		39.648386		39.47933361		41.31946939		44.0199984		40.0605107		37.82525823		2902		2938		2941		2878		2849		2857		3254		2902		2783		26304
AzfiRT01595		AT4G28510.1		2.9939E-148		67.0317315		78.75736441		88.31197013		68.06945993		82.94114815		83.91455952		67.44427638		75.44026599		81.07147909		2901		3294		3837		2886		3496		3389		2912		3192		3484		29391
AzfiRT01596		AT5G64080.2		8.86996E-07		148.8053605		169.8625744		204.0230787		130.3000519		188.5313665		166.6130856		167.6842586		177.2562641		176.5908286		2898		3197		3989		2486		3576		3028		3258		3375		3415		29222
AzfiRT01597		AT5G51570.1		1.7739E-148		58.23719606		57.53591283		58.46956709		65.97147709		66.11116501		59.17573522		56.58093044		59.25889615		62.33312376		2897		2766		2920		3215		3203		2747		2808		2882		3079		26517
AzfiRT01598		AT5G64260.1		1.25417E-29		25.6382109		22.09690318		22.47005426		33.62318564		33.31176094		24.76162452		21.46721007		27.31002829		14.25989883		2897		2413		2549		3722		3666		2611		2420		3017		1600		24895
AzfiRT01599		AT2G01070.1		6.264E-156		60.10030553		64.07777017		70.34169048		55.35502317		56.19127491		54.68854047		55.2718729		57.05932189		65.47634341		2897		2985		3404		2614		2638		2460		2658		2689		3134		25479
AzfiRT01600		AT1G58080.1		1.9585E-166		61.54026794		66.3393185		69.95638421		58.56630953		61.87752891		65.85551574		56.25359035		60.07675731		73.12452283		2896		3017		3305		2700		2836		2892		2641		2764		3417		26468
AzfiRT01601		AT2G04350.2		0		55.20824416		41.95731978		56.71992729		63.51536479		49.59956848		62.69534656		62.65674274		47.90911554		58.30521627		2896		2127		2987		3264		2534		3069		3279		2457		3037		25650
AzfiRT01602		AT3G06720.2		0		49.77947283		55.15544236		62.15175919		44.79461615		47.79322155		55.9593352		46.93316674		51.35596707		64.41227622		2896		3101		3630		2553		2708		3038		2724		2921		3721		27292
AzfiRT01603		AT1G06680.1		2.54927E-89		91.15483653		99.63673855		88.3810178		86.74321179		96.99041587		88.32874582		85.27388841		79.76531883		101.9845529		2893		3056		2816		2697		2998		2616		2700		2475		3214		25465
AzfiRT01604		AT3G13300.2		3.9811E-119		24.49923435		24.16717349		25.4242658		23.09677696		20.52731451		26.66190713		25.67775377		24.05366756		26.1311463		2892		2757		3013		2671		2360		2937		3024		2776		3063		25493
AzfiRT01605		AT2G22010.1		0		19.86891642		16.00797718		13.67096657		19.0326453		16.49819787		16.27613961		19.24746386		16.82898241		15.33744747		2891		2251		1997		2713		2338		2210		2794		2394		2216		21804
AzfiRT01606		AT5G27700.1		4.20875E-42		96.5325584		146.6462035		176.949303		126.0215462		137.3736353		144.7719367		98.43613669		116.9041928		164.1126319		2886		4237		5311		3691		4000		4039		2936		3417		4872		35389
AzfiRT01607		AT4G04770.1		0		58.55043683		51.27230402		47.59579066		60.36728411		52.89947018		53.55552877		56.46860414		51.28483207		51.43499211		2882		2439		2352		2911		2536		2460		2773		2468		2514		23335
AzfiRT01608		AT1G71220.2		0		20.01231684		18.88986482		20.68782681		22.41240843		18.9720464		19.96443884		24.84806815		20.68246907		15.24463843		2882		2629		2991		3162		2661		2683		3570		2912		2180		25670
AzfiRT01609		AT5G23540.1		0		71.3245747		79.28507769		85.54513135		82.50920206		89.06886946		84.09849735		80.40109479		74.52359788		87.83463819		2881		3095		3469		3265		3504		3170		3240		2943		3523		29090
AzfiRT01610		AT3G61710.1		1.0118E-146		54.34969178		49.1449792		46.25512829		58.04172624		55.22200753		56.66271352		56.31372889		54.58660353		54.80971117		2878		2515		2459		3011		2848		2800		2975		2826		2882		25194
AzfiRT01611		AT4G19710.2		0		33.87560044		35.63816382		37.370761		33.38769938		32.66397485		37.19791335		36.88537103		34.15501117		37.8658894		2874		2922		3183		2775		2699		2945		3122		2833		3190		26543
AzfiRT01612		AT4G29270.1		1.58463E-40		74.84950446		68.18446816		74.66025935		79.84106375		71.11552107		71.50808165		84.81277775		73.11429548		67.49076429		2867		2524		2871		2996		2653		2556		3241		2738		2567		25013
AzfiRT01613		AT5G60740.1		0		26.84402349		29.70482089		32.56785963		24.20908505		25.77404849		28.18413418		32.00334078		30.62710842		32.56863009		2867		3066		3492		2533		2681		2809		3410		3198		3454		27510
AzfiRT01614		AT3G15730.1		0		42.77400496		56.31448806		53.09437525		51.34548419		60.75573553		50.49394547		56.40775504		73.63114589		40.48920023		2864		3644		3569		3368		3962		3155		3768		4820		2692		31842
AzfiRT01615		AT5G66190.1		0		85.04940876		89.48176426		68.33574374		86.51141088		90.46963272		73.48481582		89.09476784		73.85188205		70.01756668		2860		2908		2307		2850		2963		2306		2989		2428		2338		23949
AzfiRT01616		AT3G14172.1		5.23135E-46		22.59019869		26.02698357		25.74773085		22.1548709		21.5377969		24.14834313		26.43312215		23.62393931		26.12720377		2856		3180		3268		2744		2652		2849		3334		2920		3280		27083
AzfiRT01617		not available				97.85658548		101.1860371		105.2232338		96.94909069		101.5303008		91.56705891		101.0415476		109.4872503		100.3773182		2855		2853		3082		2771		2885		2493		2941		3123		2908		25911
AzfiRT01618		AT2G46500.2		0		51.36827784		55.85470123		57.87450172		59.28992028		59.37924631		63.05337295		68.21911073		57.18241038		56.97136907		2853		2998		3227		3226		3212		3268		3780		3105		3142		28811
AzfiRT01619		AT1G03900.1		5.60514E-86		69.34358988		68.70789149		75.29830135		72.47136942		70.54942296		68.99157927		70.33572056		73.66397164		69.78447155		2851		2730		3108		2919		2825		2647		2885		2961		2849		25775
AzfiRT01620		AT3G18190.1		0		53.19023391		57.33581662		67.19828198		57.30336685		58.99990459		62.49664415		60.47776292		62.22903995		54.22358788		2851		2970		3616		3009		3080		3126		3234		3261		2886		28033
AzfiRT01621		AT3G10660.1		0		46.63603943		42.75363583		44.72557917		62.87090106		55.98190895		60.40864139		36.77336978		37.08977307		46.70182884		2850		2525		2744		3764		3332		3445		2242		2216		2834		25952
AzfiRT01622		AT5G13390.1		0		26.48384418		25.64139652		28.02129992		25.70332406		23.45520438		26.95362236		29.24278728		26.26987904		22.12422148		2845		2662		3022		2705		2454		2702		3134		2759		2360		24643
AzfiRT01623		AT3G45640.1		3.8419E-166		45.51891634		51.45628709		53.94953948		37.4782242		43.2199222		40.80278488		47.37473449		46.13291851		53.77068948		2844		3107		3384		2294		2630		2379		2953		2818		3336		25745
AzfiRT01624		AT1G23740.1		8.6741E-102		107.4279254		126.8790449		103.5818883		145.4521452		173.5034178		126.7411689		134.4589459		131.9119793		94.41137761		2843		3245		2752		3771		4472		3130		3550		3413		2481		29657
AzfiRT01625		AT3G08530.1		7.82897E-10		110.5350408		124.8470256		132.5488005		113.624226		120.7652559		122.7870266		117.4663329		125.8783729		136.087612		2840		3100		3419		2860		3022		2944		3011		3162		3472		27830
AzfiRT01626		AT2G39990.1		4.1523E-114		69.11101562		81.71780696		86.74160613		75.04491433		78.43597741		85.48931132		69.17604838		76.76710052		89.758009		2838		3243		3576		3019		3137		3276		2834		3082		3660		28665
AzfiRT01627		AT5G03850.1		6.28227E-19		112.3764351		178.0084484		211.4831497		128.1331265		164.4317074		167.3692745		105.9706281		125.8013028		214.77227		2837		4343		5360		3169		4043		3943		2669		3105		5384		34853
AzfiRT01628		AT5G15710.1		2.09178E-27		58.55342999		51.59704204		50.69686944		66.4473955		55.07635547		52.94807705		66.49054565		56.1964233		47.59767379		2837		2416		2466		3154		2599		2394		3214		2662		2290		24032
AzfiRT01629		AT2G21940.5		1.25287E-59		64.91865772		77.99534096		80.91585251		61.68816704		75.20760868		67.38449308		72.4112088		69.93561659		80.97840047		2837		3294		3550		2641		3201		2748		3157		2988		3514		27930
AzfiRT01630		AT1G44170.2		2.1246E-170		55.0830321		52.69618432		50.95918196		59.08144995		64.53362109		57.79902773		59.76831429		53.83795089		57.97584034		2836		2622		2634		2980		3236		2777		3070		2710		2964		25829
AzfiRT01631		AT1G21350.3		1.33878E-72		74.28135273		74.47751475		70.07686279		83.95112003		80.84040187		71.99361617		81.41348835		72.17366977		71.27154334		2836		2748		2686		3140		3006		2565		3101		2694		2702		25478
AzfiRT01632		AT5G62700.1		1.5165E-168		101.5879423		99.29663778		100.4046665		103.8797054		96.80011171		108.8233241		109.0106215		102.5520697		115.5133066		2835		2678		2813		2840		2631		2834		3035		2798		3201		25665
AzfiRT01633		AT2G46560.1		2.941E-145		14.32505231		15.14711067		15.94554984		13.89491816		11.80192203		15.35073795		16.12194985		14.77114734		15.40361075		2834		2896		3167		2693		2274		2834		3182		2857		3026		25763
AzfiRT01634		AT5G19660.1		0		28.16549479		26.12999925		24.31181443		28.08039668		23.6823451		24.82331468		30.56367734		25.54453872		25.79134021		2833		2540		2455		2767		2320		2330		3067		2512		2576		23400
AzfiRT01635		AT3G25070.1		4.67876E-16		67.81480389		75.82065955		71.29387846		58.49210203		66.99828375		55.24695322		60.46171314		73.18456126		73.26157851		2832		3060		2989		2393		2725		2153		2519		2988		3038		24697
AzfiRT01636		AT2G33310.3		6.64415E-35		66.71796633		73.59647882		66.12791698		143.3987354		135.7474567		97.98682764		63.85133707		70.12199622		63.81914386		2831		3018		2817		5961		5610		3880		2703		2909		2689		32418
AzfiRT01637		AT5G09650.1		2.9536E-137		77.34918109		91.71726668		103.1274597		76.77874044		87.55678143		90.82472513		74.65464093		87.41878882		95.70424828		2830		3243		3788		2752		3120		3101		2725		3127		3477		28163
AzfiRT01638		AT5G59240.1		4.17905E-92		123.2726386		169.1133748		209.9572828		132.5011933		159.3536402		159.9192176		105.3121743		127.7812177		186.6100301		2830		3752		4839		2980		3563		3426		2412		2868		4254		30924
AzfiRT01639		AT1G64850.1		1.87749E-48		119.8521357		108.8767766		113.2993605		136.7993304		134.9463388		119.0260879		138.2861555		106.7995168		131.4617704		2826		2481		2682		3160		3099		2619		3253		2462		3078		25660
AzfiRT01640		AT1G79620.1		1.3223E-124		55.54765868		44.81808034		45.29851457		55.07444667		50.8335209		50.35588777		55.75726861		45.89168146		42.01447833		2824		2202		2312		2743		2517		2389		2828		2281		2121		22217
AzfiRT01641		AT5G51550.1		1.70902E-30		107.4166645		86.98294629		91.84058697		135.6215878		131.4189366		101.4122428		87.19551647		111.3095551		58.22477233		2824		2210		2424		3493		3365		2488		2287		2861		1520		23472
AzfiRT01642		AT2G21520.2		8.7665E-171		56.25932481		58.00790027		56.87322332		64.14504318		58.41967159		61.50568512		59.88999245		53.79094556		56.29525211		2821		2811		2863		3151		2853		2878		2996		2637		2803		25813
AzfiRT01643		AT1G68020.2		0		25.85600767		25.49264489		29.45351586		22.4057649		27.63976339		34.44746858		26.86347521		23.42676996		27.55297001		2820		2687		3225		2394		2936		3506		2923		2498		2984		25973
AzfiRT01644		AT2G23840.1		4.05404E-70		42.64139379		41.88408763		39.62561852		39.30985652		43.47143966		43.16497517		39.02574558		42.48546451		43.82647342		2818		2675		2629		2545		2798		2662		2573		2745		2876		24321
AzfiRT01645		AT5G41700.5		5.3356E-101		109.3611808		93.88616055		83.65165229		103.6294542		93.75836797		85.66875661		89.15749029		83.59651793		81.36922287		2818		2338		2164		2616		2353		2060		2292		2106		2082		20829
AzfiRT01646		AT2G42830.1		5.15197E-38		27.59697322		31.02935907		32.93392162		24.81987852		29.50207605		28.89056772		24.88297112		27.55592019		37.35187916		2817		3061		3375		2482		2933		2752		2534		2750		3786		26490
AzfiRT01647		AT3G47930.1		0		50.38166286		45.58111373		44.80419771		57.10520092		51.28879505		49.06351483		52.18538305		47.85540647		40.50721144		2817		2463		2515		3128		2793		2560		2911		2616		2249		24052
AzfiRT01648		AT4G22130.1		1.1108E-157		53.25389132		47.92281852		45.05831405		53.12395446		45.74671287		46.10341963		57.09455395		53.25158365		44.62191729		2816		2449		2392		2752		2356		2275		3012		2753		2343		23148
AzfiRT01649		AT3G24550.1		7.2073E-155		45.82315212		47.73559193		43.90805387		43.81567861		45.77835906		43.69464682		53.11282918		46.07025991		45.78608629		2814		2833		2707		2636		2738		2504		3254		2766		2792		25044
AzfiRT01650		AT1G06550.1		3.8385E-132		71.69668098		71.84165613		84.94263636		73.39310084		73.19620733		81.58091894		71.61005174		64.65607576		86.72591685		2814		2725		3347		2822		2798		2988		2804		2481		3380		26159
AzfiRT01651		AT2G13600.1		4.19274E-95		25.29804257		26.996314		23.97123747		27.70576728		27.5359135		25.54762413		29.66801708		26.43716295		26.59113956		2812		2900		2675		3017		2981		2650		3290		2873		2935		26133
AzfiRT01652		AT4G11270.1		0		22.15145964		24.16877133		23.8857301		21.65408452		18.6904343		23.23085183		26.31098794		21.65792217		22.93488606		2811		2964		3043		2692		2310		2751		3331		2687		2890		25479
AzfiRT01653		AT5G52920.1		0		45.61023088		49.46250648		50.44354619		45.38070642		46.29713347		49.95436326		42.05692519		44.77591984		52.47086506		2810		2945		3120		2739		2778		2872		2585		2697		3210		25756
AzfiRT01654		AT5G52300.2		0.244558		65.50831596		31.15342561		17.49180943		74.60483205		52.24748044		40.11001034		48.27094172		39.35829344		19.51654605		2809		1291		753		3134		2182		1605		2065		1650		831		16320
AzfiRT01655		AT4G03430.1		0		27.98312084		26.65514903		26.09601308		30.26341746		29.10023559		29.69829881		34.75396287		30.50864671		24.77742281		2807		2584		2628		2974		2843		2780		3478		2992		2468		25554
AzfiRT01656		AT5G07120.1		0		46.94506088		51.50095604		53.391312		49.25117324		47.9090553		47.31343313		49.41923211		47.04221983		51.1336156		2807		2976		3205		2885		2790		2640		2948		2750		3036		26037
AzfiRT01657		AT3G21250.2		0		26.41085204		32.94445873		35.495713		23.81404796		21.66104068		27.58500397		25.94412294		25.84792633		33.14478004		2803		3379		3782		2476		2239		2732		2747		2682		3493		26333
AzfiRT01658		AT3G46060.3		4.5391E-114		107.9069928		124.16917		126.1270775		109.5967049		114.9851539		106.8018491		100.1704998		116.0437675		130.3488525		2802		3116		3288		2788		2908		2588		2595		2946		3361		26392
AzfiRT01659		AT1G20760.1		3.005E-115		32.80573689		35.88406139		36.47904633		31.75385739		32.50530637		36.38418957		34.97187765		34.80045288		38.55552847		2802		2962		3128		2657		2704		2900		2980		2906		3270		26309
AzfiRT01660		not available				61.43736787		49.61403176		40.87787818		69.02656885		67.51760537		48.77200782		85.21661529		60.68682001		37.92687223		2801		2186		1871		3083		2998		2075		3876		2705		1717		23312
AzfiRT01661		AT1G72480.1		3.6376E-158		55.66717514		53.57086668		56.24091445		60.59608502		53.8507027		59.86596143		60.61903893		56.02384439		56.32061763		2801		2605		2841		2987		2639		2811		3043		2756		2814		25297
AzfiRT01662		AT4G37930.1		7.79286E-60		42.29257691		49.88200649		48.03307149		43.95797897		46.21956115		42.0140956		38.49556528		41.46382797		46.27772397		2796		3187		3188		2847		2976		2592		2539		2680		3038		25843
AzfiRT01663		AT1G34110.1		1.7466E-128		54.09704978		65.76679202		67.79962854		59.18973916		51.57117331		69.04205174		59.84851179		79.27841857		61.10400959		2796		3285		3518		2997		2596		3330		3086		4006		3136		28750
AzfiRT01664		AT5G60860.1		2.0092E-110		43.89588448		52.86411008		56.81760158		49.00729138		54.95503491		51.02749283		53.82228264		49.78186784		53.25278796		2795		3253		3632		3057		3408		3032		3419		3099		3367		29062
AzfiRT01665		AT5G10730.1		5.25001E-80		79.163678		77.6927164		77.63994472		90.3801073		98.18366718		84.43715504		84.97323858		86.01438287		88.71101024		2794		2650		2751		3125		3375		2781		2992		2968		3109		26545
AzfiRT01666		AT5G28910.2		1.0501E-148		38.86963982		39.91800741		37.96905101		41.73562963		40.39516903		40.01286671		40.10458402		41.84916126		42.00229145		2794		2773		2740		2939		2828		2684		2876		2941		2998		25573
AzfiRT01667		AT2G21790.1		0		46.09489499		51.64005278		53.29278815		48.3148066		44.63473469		53.01953753		52.52038991		47.53580954		58.91452771		2794		3025		3243		2869		2635		2999		3176		2817		3546		27104
AzfiRT01668		AT3G23510.1		0		39.26330556		49.02083396		35.77683301		34.46769143		32.21632698		28.60710634		32.46529987		33.81900772		31.6976641		2793		3370		2555		2402		2232		1899		2304		2352		2239		22146
AzfiRT01669		AT1G01640.2		9.07763E-32		80.81646298		66.0353187		55.04384615		97.26965377		74.16243559		59.09270701		85.92058633		65.30499324		43.58577688		2786		2200		1905		3285		2490		1901		2955		2201		1492		21215
AzfiRT01670		AT1G18180.1		1.1372E-111		38.03007371		41.94197655		35.15581273		38.27495386		38.47160575		33.87781235		36.28216808		38.64681113		33.62849193		2780		2963		2580		2741		2739		2311		2646		2762		2441		23963
AzfiRT01671		AT3G62580.1		6.34298E-71		96.93875684		91.03424		84.54117686		121.2329192		111.0964894		97.48993268		99.96309704		99.33115121		86.07027734		2780		2523		2434		3406		3103		2609		2860		2785		2451		24951
AzfiRT01672		AT2G01820.1		6.9982E-170		20.18976897		19.59079609		20.28434393		20.29742143		21.02082232		18.79373547		20.41934616		24.81972062		17.66189544		2779		2606		2803		2737		2818		2414		2804		3340		2414		24715
AzfiRT01673		AT4G21585.1		2.4197E-105		76.37059567		74.30395167		68.21513366		89.42917267		82.61798785		80.60193537		77.90010734		78.62084674		79.12414455		2779		2613		2492		3188		2928		2737		2828		2797		2859		25221
AzfiRT01674		AT1G76460.1		6.99553E-50		51.43815618		52.74605332		51.38432748		44.86185511		42.44173979		39.21051938		52.11662584		53.67473315		56.35633726		2775		2750		2783		2371		2230		1974		2805		2831		3019		23538
AzfiRT01675		AT4G38220.1		0		67.34852391		60.31823921		63.28786028		72.98442538		57.73326115		62.36238273		70.01361572		64.34231124		61.02720035		2774		2401		2617		2945		2316		2397		2877		2591		2496		23414
AzfiRT01676		AT2G01060.1		2.85522E-54		50.26099846		46.87049435		51.79664342		48.95554226		49.72668679		52.73360503		49.67101167		43.05082557		50.1416504		2774		2500		2870		2647		2673		2716		2735		2323		2748		23986
AzfiRT01677		AT3G53030.1		0		49.83860099		47.88815188		50.26991396		57.03743204		56.11749847		56.37307655		62.81869938		54.28589964		53.79253603		2773		2575		2808		3109		3041		2927		3487		2953		2972		26645
AzfiRT01678		AT5G55040.2		0.0450143		35.69931169		34.92830661		33.46921649		36.86091468		37.11701023		38.73826073		36.38983624		37.48910389		37.35170857		2773		2622		2610		2805		2808		2808		2820		2847		2881		24974
AzfiRT01679		AT1G76200.1		4.05466E-17		130.4549649		162.4144076		169.5694352		164.1111405		164.8814189		162.9519832		148.8827802		145.3285503		165.2755878		2771		3334		3616		3415		3411		3230		3155		3018		3486		29436
AzfiRT01680		AT4G00860.1		1.67644E-15		113.9489557		144.6497911		158.4280063		149.499125		171.1652295		147.2878429		142.3486565		137.0501165		147.4519697		2769		3397		3865		3559		4051		3340		3451		3256		3558		31246
AzfiRT01681		AT2G34630.2		4.0054E-141		50.46606061		46.52436658		46.87353986		50.99278758		49.72031983		50.01716465		49.58009017		48.0208593		45.75683417		2769		2467		2582		2741		2657		2561		2714		2576		2493		23560
AzfiRT01682		AT2G47520.1		1.87829E-20		45.75983739		40.28507426		41.97428311		52.54849279		44.28517608		42.95989102		60.6319891		50.54194153		41.20508659		2768		2355		2549		3114		2609		2425		3659		2989		2475		24943
AzfiRT01683		AT5G24260.1		0		32.98947321		30.72963644		29.40312385		36.5596312		33.51690529		32.80817817		39.88138816		34.56029163		30.17172085		2766		2490		2475		3003		2737		2567		3336		2833		2512		24719
AzfiRT01684		AT1G78870.2		5.2823E-101		95.21191283		104.4686657		112.4968625		101.4399829		107.655178		103.0988849		93.02078971		98.51320397		111.795951		2766		2933		3281		2887		3046		2795		2696		2798		3225		26427
AzfiRT01685		AT4G01130.1		1.05855E-63		58.4053095		63.0376902		75.88418816		55.71228251		63.44043761		64.87501925		58.62753352		56.92852389		73.01680168		2763		2882		3604		2582		2923		2864		2767		2633		3430		26448
AzfiRT01686		AT2G47410.1		0		15.87863045		16.63852168		16.20567373		13.60953888		12.36771147		15.48827986		16.60149323		15.55943122		17.41452309		2763		2798		2831		2320		2096		2515		2882		2647		3009		23861
AzfiRT01687		AT5G16390.1		5.00266E-49		84.44615474		93.99261374		106.1338827		88.50864663		89.71898236		91.73757953		72.41706944		92.003954		97.02012923		2762		2971		3485		2836		2858		2800		2363		2942		3151		26168
AzfiRT01688		AT1G22620.1		0		26.76790169		28.01907076		34.14721142		23.32548988		25.7220952		28.54944643		24.8679066		24.14651765		35.46100199		2761		2793		3536		2357		2584		2748		2559		2435		3632		25405
AzfiRT01689		AT4G39350.1		1.1949E-100		104.1336663		109.0400457		116.2358584		90.8573414		67.72990588		100.6368747		120.3323535		102.6543238		100.957124		2761		2794		3094		2360		1749		2490		3183		2661		2658		23750
AzfiRT01690		AT1G09210.1		3.0713E-172		57.95510865		64.05529418		63.58662716		62.71756136		65.39358259		60.95673896		64.72393407		57.19468787		60.69149189		2759		2947		3039		2925		3032		2708		3074		2662		2869		26015
AzfiRT01691		AT1G21610.2		1.02275E-58		38.83774799		41.44179329		40.70762046		40.83834149		39.81887049		41.7847351		43.8182695		38.74429135		42.5477325		2755		2841		2899		2838		2751		2766		3101		2687		2997		25635
AzfiRT01692		AT5G06360.1		2.2061E-166		69.05564667		80.84427412		98.02186332		80.51885776		87.86320077		91.59357571		77.60979235		76.60653264		100.4404786		2755		3117		3926		3147		3414		3410		3089		2988		3979		29825
AzfiRT01693		AT5G01010.1		4.3286E-133		52.67011758		58.49636498		58.72893417		52.39746108		52.88179473		57.05594798		51.06941908		55.5547935		60.74342689		2755		2957		3084		2685		2694		2785		2665		2841		3155		25621
AzfiRT01694		AT1G65720.1		8.3778		92.57947499		84.52631221		85.98859686		112.0702207		97.47233727		86.99633443		106.1744942		102.9461698		85.27783896		2754		2430		2568		3266		2824		2415		3151		2994		2519		24921
AzfiRT01695		AT3G02630.1		0		54.04533541		58.64536035		64.86232945		61.05872458		61.49787688		58.23058218		59.28873121		58.29169181		54.28874211		2753		2887		3317		3047		3051		2768		3013		2903		2746		26485
AzfiRT01696		AT5G54680.1		6.63884E-52		92.76559281		109.1928094		115.2336625		90.4184995		97.50027441		101.0717159		83.71261545		90.29204894		116.0282455		2748		3126		3427		2624		2813		2794		2474		2615		3413		26034
AzfiRT01697		AT1G34110.1		3.9825E-100		54.72205103		57.59202127		60.45826311		64.00907749		67.6767574		63.2494683		52.65522215		67.41883621		52.2408948		2748		2795		3048		3149		3310		2964		2638		3310		2605		26567
AzfiRT01698		AT1G34430.1		5.6787E-117		58.54998465		54.89645175		60.14575326		63.63669965		60.59764356		60.55034448		57.17148173		60.19235714		57.11831003		2748		2490		2834		2926		2770		2652		2677		2762		2662		24521
AzfiRT01699		AT4G01130.1		9.88723E-64		58.44542651		63.18520778		72.75994193		51.25086614		59.85603457		65.38990911		54.59354615		56.55835446		68.58943396		2746		2869		3432		2359		2739		2867		2559		2598		3200		25369
AzfiRT01700		AT5G08570.1		0		55.8314779		48.54999509		55.69379484		65.73429364		52.39483285		58.49903892		55.41223601		52.23677515		48.52147073		2744		2306		2748		3165		2508		2683		2717		2510		2368		23749
AzfiRT01701		AT5G18400.3		3.61451E-53		64.11790416		74.30355488		76.97530615		76.3292543		86.18562305		75.27157928		76.63992557		72.85067564		79.07164162		2743		3072		3306		3199		3591		3005		3271		3047		3359		28593
AzfiRT01702		AT4G24280.1		0		39.8851628		45.92202139		47.48051547		37.65446114		40.53401949		45.43761413		40.05194377		41.09369679		41.32418012		2742		3051		3277		2536		2714		2915		2747		2762		2821		25565
AzfiRT01703		AT2G24630.1		0		30.45678176		31.19306169		30.99070188		30.54441229		27.50530095		31.02945999		33.75958481		30.4361306		28.65699547		2740		2712		2799		2692		2410		2605		3030		2677		2560		24225
AzfiRT01704		AT3G51050.1		0		38.15730231		43.28882852		44.83504952		40.48520724		40.00773887		42.830113		40.59304985		39.48478482		42.17274286		2739		3003		3231		2847		2797		2869		2907		2771		3006		26170
AzfiRT01705		AT1G22180.2		4.5225E-107		76.63324597		88.58934404		90.49040731		88.99096317		97.75816666		90.78500072		86.15240792		88.71447816		93.79857173		2739		3060		3247		3116		3403		3028		3072		3100		3329		28094
AzfiRT01706		AT4G24480.1		0		16.34230542		16.24933519		15.0713761		17.95491212		16.42406227		16.88561361		17.91235528		17.06354689		15.39383043		2738		2631		2535		2947		2680		2640		2994		2795		2561		24521
AzfiRT01707		AT4G00585.1		1.00021E-19		117.357963		126.6695397		132.9513625		134.4075298		133.9644844		128.287132		119.8682989		116.9694811		135.798533		2738		2856		3114		3072		3044		2793		2790		2668		3146		26221
AzfiRT01708		AT4G32180.1		0		34.37906599		39.56241525		37.48369867		35.84894383		33.3778678		38.33417493		36.33527349		36.1660351		39.80637175		2738		3045		2997		2797		2589		2849		2887		2816		3148		25866
AzfiRT01709		AT1G54610.2		0		34.99718452		43.66779856		46.22941496		34.74406928		37.40495648		39.57356219		36.06717381		33.0872342		47.39633306		2735		3298		3627		2660		2847		2886		2812		2528		3678		27071
AzfiRT01710		AT3G04550.1		4.21343		49.33205642		52.16612424		48.81537079		54.1489678		55.63367219		52.55501178		56.55352151		51.9162842		53.67679977		2735		2795		2717		2941		3004		2719		3128		2814		2955		25808
AzfiRT01711		AT5G63190.2		0		44.19660521		44.52845411		52.42572017		44.25634287		44.4830242		53.5951235		46.68169078		43.6523473		46.75461104		2735		2663		3257		2683		2681		3095		2882		2641		2873		25510
AzfiRT01712		AT1G50030.1		0		13.69560785		13.39917995		14.53012123		13.50948783		9.705560298		15.41701443		12.63825277		14.04427927		17.21774737		2734		2585		2912		2642		1887		2872		2517		2741		3413		24303
AzfiRT01713		AT4G30790.1		0		36.53072402		34.89667031		32.08869425		37.22087465		36.54768727		40.82160051		41.82662027		37.76141621		36.80224747		2734		2524		2411		2729		2664		2851		3123		2763		2735		24534
AzfiRT01714		AT3G22850.1		1.04267E-76		87.74964546		68.54878471		74.32381879		89.53839281		81.20646123		79.78627565		80.27695942		74.77290822		72.64715591		2726		2058		2318		2725		2457		2313		2488		2271		2241		21597
AzfiRT01715		not available				31.84175107		33.20202873		34.42794668		33.19430586		32.12992523		29.82827752		37.75911703		33.03496464		29.26703375		2726		2747		2959		2784		2679		2383		3225		2765		2488		24756
AzfiRT01716		AT4G25835.1		6.16731E-38		363.1822955		248.3695836		225.3844415		365.5405364		335.183455		280.5463188		426.5620874		304.6687734		207.5575946		2719		1797		1694		2681		2444		1960		3186		2230		1543		20254
AzfiRT01717		AT1G01510.1		1.15E-151		39.96988507		44.90425825		42.90400988		44.91261119		44.5421702		43.11541607		45.14934598		42.89834993		40.42996219		2718		2951		2929		2992		2950		2736		3063		2852		2730		25921
AzfiRT01718		not available				18.22625651		9.322127325		7.034584476		18.85816116		7.416616544		8.301689664		18.2624276		12.06443603		7.713838281		2715		1342		1052		2752		1076		1154		2714		1757		1141		15703
AzfiRT01719		AT1G04690.1		0		47.35974179		51.96670041		53.0144655		42.26885561		40.20575715		37.08132449		44.83003816		44.85383596		48.30937997		2714		2878		3050		2373		2244		1983		2563		2513		2749		23067
AzfiRT01720		AT1G64390.1		0		40.60917197		39.94559249		46.65021973		43.25445148		42.00284533		49.85033192		39.35492974		36.56268323		48.55087576		2714		2580		3130		2832		2734		3109		2624		2389		3222		25334
AzfiRT01721		AT1G22060.1		9.57342E-38		20.97224378		21.23706515		25.23286767		19.66375301		18.45372187		21.31414574		27.32111575		20.71590993		23.49479068		2713		2655		3277		2492		2325		2573		3526		2620		3018		25199
AzfiRT01722		AT3G27020.1		0		40.26454039		51.73790435		51.99246233		34.76793614		47.95518881		52.4513469		44.16763749		43.9925314		62.13126813		2713		3369		3517		2295		3147		3298		2969		2898		4157		28363
AzfiRT01723		AT4G31750.1		3.2826E-104		129.6509331		144.3959216		150.8096354		133.7087391		139.4514728		135.8602854		138.3898282		142.1472992		142.5065787		2712		2919		3167		2740		2841		2652		2888		2907		2960		25786
AzfiRT01724		AT3G12740.1		1.9946E-138		53.54104392		61.73896676		62.04925618		50.96195203		57.24538271		53.71196641		55.72661411		55.6328584		60.64426649		2710		3020		3153		2527		2822		2537		2814		2753		3048		25384
AzfiRT01725		AT3G12290.1		2.745E-142		83.81494537		91.97972613		88.48094823		97.52876051		96.25825615		93.19919636		101.9749568		93.39044429		91.88773079		2708		2872		2870		3087		3029		2810		3287		2950		2948		26561
AzfiRT01726		AT5G22760.1		2.52045E-61		16.32694402		16.20153661		15.14553291		16.61046775		14.75109687		15.36310048		18.23950206		17.00213579		17.00109083		2707		2596		2521		2698		2382		2377		3017		2756		2799		23853
AzfiRT01727		AT5G10860.1		2.98997E-91		89.83914425		103.816682		116.7698163		99.36308095		109.798005		109.0083125		90.51649692		90.70251335		125.0116595		2706		3022		3531		2932		3221		3064		2720		2671		3739		27606
AzfiRT01728		AT1G03130.1		2.33783E-83		98.77838193		103.9489481		103.8110712		90.28010307		100.8585751		91.17664357		94.28910574		95.35710825		94.91609973		2705		2751		2854		2422		2690		2330		2576		2553		2581		23462
AzfiRT01729		AT1G65430.1		0		39.9100912		36.16724114		32.06751172		42.71151204		38.9629943		36.75965691		40.84699806		37.35065939		33.58003396		2705		2369		2182		2836		2572		2325		2762		2475		2260		22486
AzfiRT01730		AT3G27080.1		2.77859E-46		43.53949846		50.3527242		53.20432815		43.42392207		52.14675126		52.19780066		43.46437626		43.38062999		55.86730994		2703		3021		3316		2641		3153		3024		2692		2633		3444		26627
AzfiRT01731		AT1G27970.1		7.83476E-67		62.01837682		65.40890714		60.3116217		76.73575233		71.74038014		64.76117764		70.19669584		65.47811976		66.36436589		2701		2753		2637		3274		3043		2632		3050		2788		2870		25748
AzfiRT01732		AT3G18480.1		0		34.23147238		41.51038461		43.2944139		35.39520846		36.47553864		37.53871575		38.99038207		36.34950033		43.2480858		2699		3163		3427		2734		2801		2762		3067		2802		3386		26841
AzfiRT01733		AT4G18890.1		1.47138E-21		27.12190023		21.74805006		21.91702235		27.07928717		22.51960368		24.41923838		27.15549844		23.6063845		22.32070968		2697		2090		2188		2638		2181		2266		2694		2295		2204		21253
AzfiRT01734		AT5G13650.1		0		42.440545		44.43654665		30.5610287		39.83463666		43.86688718		34.58182962		37.6173619		36.84043112		30.9138373		2696		2728		1949		2479		2714		2050		2384		2288		1950		21238
AzfiRT01735		AT5G25757.1		0		51.97913414		61.37480396		76.74998252		47.30511651		53.17154381		60.7683606		48.75444847		54.21267531		70.59854789		2693		3073		3992		2401		2683		2938		2520		2746		3632		26678
AzfiRT01736		AT4G38790.1		3.0031E-148		50.73689616		49.16629638		48.0796982		52.96326466		50.62408362		48.63594779		46.49396781		48.69679775		47.66113917		2693		2522		2562		2754		2617		2409		2462		2527		2512		23058
AzfiRT01737		AT1G04850.1		3.9431E-153		60.17359625		68.67379328		68.91402951		70.75827435		70.25538312		71.02373554		67.24105896		63.65215263		72.84903379		2691		2968		3094		3100		3060		2964		3000		2783		3235		26895
AzfiRT01738		AT2G38670.1		0		59.56568359		68.58068008		75.39549068		68.42227667		73.3046532		76.64898608		63.94680278		70.23840503		71.34130157		2689		2992		3417		3026		3223		3229		2880		3100		3198		27754
AzfiRT01739		AT2G04520.1		6.50099E-66		107.173914		132.3595419		137.6240626		128.575085		140.2645462		126.9863728		107.8659544		130.4282541		123.1144829		2687		3207		3464		3158		3425		2971		2698		3197		3065		27872
AzfiRT01740		AT5G18380.1		1.8219E-74		57.19867594		57.88618263		66.20164808		56.08192889		51.68843102		58.19064743		48.13351009		51.60034999		61.31283023		2686		2627		3121		2580		2364		2550		2255		2369		2859		23411
AzfiRT01741		AT3G53670.2		0.0129032		56.84617957		61.23132751		56.98196249		74.21309647		72.77938006		72.66862999		68.07887524		57.62480734		72.32194165		2685		2795		2702		3434		3348		3203		3208		2661		3392		27428
AzfiRT01742		AT5G16300.1		0		23.55614273		26.41801954		29.23364707		23.14927766		22.64540354		25.70362276		28.86349488		25.2252573		28.09761352		2684		2909		3344		2584		2513		2733		3281		2810		3179		26037
AzfiRT01743		AT4G19950.1		6.53247E-63		47.39792505		50.30672171		48.6732961		45.60378558		49.48249669		42.04231019		51.15861341		52.34880029		43.76393115		2682		2751		2765		2528		2727		2220		2888		2896		2459		23916
AzfiRT01744		AT5G51840.1		1.37615E-40		54.40478279		59.17091067		63.40540948		61.7874675		58.35960559		65.79967817		68.58287205		53.69702172		69.21160968		2682		2819		3138		2984		2802		3027		3373		2588		3388		26801
AzfiRT01745		AT5G36940.1		1.571E-136		46.80420074		45.43189784		46.13391749		43.19603694		47.33935437		46.07713553		36.38006984		57.58711975		53.2003126		2681		2515		2653		2424		2641		2463		2079		3225		3026		23707
AzfiRT01746		AT2G37050.3		1.3047E-108		31.20471159		18.59029046		23.84534194		35.51315372		22.04510673		30.53179865		32.84206769		28.26120898		23.85028476		2680		1543		2056		2988		1844		2447		2814		2373		2034		20779
AzfiRT01747		AT1G03230.1		1.53829E-76		43.73108565		37.39642031		36.3892155		42.05621315		51.87332767		42.85649714		58.37990863		54.079929		28.34079627		2679		2214		2238		2524		3095		2450		3568		3239		1724		23731
AzfiRT01748		AT1G30000.1		0		38.2620678		40.74477724		44.55905759		38.28339471		41.82355948		45.97759366		42.63416078		38.49295519		45.45322798		2678		2756		3131		2625		2851		3003		2977		2634		3159		25814
AzfiRT01749		AT1G19180.2		5.65357E-14		71.896629		74.06145513		83.81381654		65.87751322		71.69674097		79.20299928		70.04682727		64.14379651		96.71969274		2677		2665		3133		2403		2600		2752		2602		2335		3576		24743
AzfiRT01750		AT1G47670.1		0		70.76216542		72.61931349		73.32853492		65.45861451		64.83877528		60.78767072		66.84839947		74.13577176		75.20183476		2677		2655		2785		2426		2389		2146		2523		2742		2825		23168
AzfiRT01751		AT2G43850.2		2.96966		39.62785479		35.2914528		36.90694576		40.02740349		38.86411922		37.05596022		43.46028632		37.47442814		37.80582172		2677		2304		2503		2649		2557		2336		2929		2475		2536		22966
AzfiRT01752		AT1G53300.1		1.0478E-148		34.73976378		36.51111321		37.64246217		38.36300241		37.94845762		40.46853796		42.86327658		36.70171935		37.96597917		2676		2718		2911		2895		2847		2909		3294		2764		2904		25918
AzfiRT01753		AT3G55010.2		4.6677E-165		55.00462599		59.25555761		65.64047122		53.39789815		57.00377288		61.58618685		49.22098227		57.90081303		69.3036004		2676		2786		3206		2545		2701		2796		2389		2754		3348		25201
AzfiRT01754		not available				150.628632		173.1679122		179.9339734		180.0807992		174.4315202		169.7409072		159.3930782		174.9762619		181.0105422		2675		2972		3208		3133		3017		2813		2824		3038		3192		26872
AzfiRT01755		AT5G60580.3		2.68888E-78		43.24563077		38.23859334		39.11331095		44.34147243		40.68298658		39.11518904		51.71214301		41.37158351		41.23839702		2674		2285		2428		2686		2450		2257		3190		2501		2532		23003
AzfiRT01756		AT5G13530.1		0		21.98167987		24.26868874		22.23140081		21.78324376		19.31052115		22.44522206		22.33016565		24.05667342		21.98789663		2673		2852		2714		2595		2287		2547		2709		2860		2655		23892
AzfiRT01757		AT1G51340.1		5.0126E-110		76.13320382		64.08516929		52.48798212		86.35821561		81.94673471		62.1813719		95.31904943		74.40136828		60.87737908		2670		2172		1848		2967		2799		2035		3335		2551		2120		22497
AzfiRT01758		AT3G59540.1		4.20537E-35		112.4060915		165.1892513		216.0895641		132.1868294		148.4378949		164.5759826		114.0210275		121.6909727		192.0163224		2670		3792		5153		3076		3434		3648		2702		2826		4529		31830
AzfiRT01759		AT1G47260.1		1.6206E-122		82.8046258		100.2572416		101.683241		92.2046531		97.88620534		92.83197409		85.89812131		91.088608		101.2386577		2663		3116		3283		2905		3066		2786		2756		2864		3233		26672
AzfiRT01760		AT3G17330.2		3.47666E-75		56.60633376		57.95699805		56.23622203		56.45686652		48.53221555		49.74024737		57.82702609		57.44228393		57.97025176		2661		2633		2654		2600		2222		2182		2712		2640		2706		23010
AzfiRT01761		AT2G31240.1		1.69743E-47		26.50135517		33.09012318		36.9029609		29.51165144		30.7586273		29.89299009		34.67959698		30.16263193		28.07264589		2661		3211		3720		2903		3008		2801		3474		2961		2799		27538
AzfiRT01762		AT1G63220.1		3.52473E-23		42.38833358		39.85439562		29.80954588		36.40391218		43.91502439		32.25742573		37.72815953		38.18955648		35.28963588		2660		2417		1878		2238		2684		1889		2362		2343		2199		20670
AzfiRT01763		AT4G19490.2		6.9122E-133		22.02342785		27.56063442		26.62146005		23.32575074		19.56926474		25.55223002		24.19150336		20.54478946		27.37356762		2660		3217		3228		2760		2302		2880		2915		2426		3283		25671
AzfiRT01764		AT4G01200.1		1.76972E-10		132.0956184		95.85487696		83.51098065		130.7287544		118.8927211		94.8484846		137.2883447		125.5053228		69.71749806		2658		1864		1687		2577		2330		1781		2756		2469		1393		19515
AzfiRT01765		AT1G12360.1		0		38.07102076		44.28483268		41.65982693		37.44315125		39.31012397		42.30111348		42.39591487		39.39471529		46.21567423		2658		2988		2920		2561		2673		2756		2953		2689		3204		25402
AzfiRT01766		AT2G38970.1		3.2812E-116		55.7833682		43.88331414		42.45259887		46.69750511		41.94903019		43.21888767		53.09473399		53.96513737		38.90346132		2657		2020		2030		2179		1946		1921		2523		2513		1840		19629
AzfiRT01767		AT3G21865.1		5.2894E-65		72.96799871		70.27484029		68.66092774		69.80129769		69.67541049		66.18557975		65.87256868		69.24133354		68.75420204		2657		2473		2510		2490		2471		2249		2393		2465		2486		22194
AzfiRT01768		AT2G46920.2		3.0948E-157		32.73145233		31.23997237		30.62539515		34.55651797		32.13822486		31.8371511		40.81900798		36.10285989		32.06844019		2654		2448		2493		2745		2538		2409		3302		2862		2582		24033
AzfiRT01769		AT3G02760.1		8.5682E-133		105.0880093		123.4951543		124.9170993		114.7901377		105.1338025		117.5362721		121.3361707		113.6871033		124.5391952		2653		3013		3166		2839		2585		2769		3056		2806		3122		26009
AzfiRT01770		AT1G79830.3		1.4002E-170		30.12265727		37.53719041		40.63575311		30.92182549		31.77955357		36.97598671		35.49706331		34.30632052		39.64305485		2653		3195		3593		2668		2726		3039		3119		2954		3467		27414
AzfiRT01771		AT2G45790.1		6.4698E-137		70.94086775		80.54727197		91.33954738		71.84012741		81.10587868		74.90234729		63.43935179		69.00422431		86.12373463		2652		2910		3428		2631		2953		2613		2366		2522		3197		25272
AzfiRT01772		AT2G17970.3		3.96515E-30		42.17804474		42.24431164		51.14118019		43.81692839		51.88276574		37.96907122		48.09822752		58.3246761		43.77384054		2651		2566		3227		2698		3176		2227		3016		3584		2732		25877
AzfiRT01773		AT5G06740.1		1.87089E-98		46.00333069		29.24372378		34.70450385		35.95412454		30.42585795		35.60560561		36.97629189		31.17995852		32.79695149		2650		1628		2007		2029		1707		1914		2125		1756		1876		17692
AzfiRT01774		AT3G12560.1		7.07295E-50		30.2853081		35.57122523		33.04670954		23.75128795		29.42927508		27.91023471		28.71848171		30.01848436		33.72181827		2650		3008		2903		2036		2508		2279		2507		2568		2930		23389
AzfiRT01775		AT4G10450.1		1.01747E-97		50.37550356		52.81574235		67.28991469		47.10536868		54.57823293		53.08442501		39.00166165		48.19489502		62.79566157		2645		2680		3547		2423		2791		2601		2043		2474		3274		24478
AzfiRT01776		AT1G08450.1		2.3056E-155		33.42205455		37.04525258		41.0056661		38.44332458		39.34472583		39.31388828		39.9953713		35.40215445		39.81374301		2641		2829		3253		2976		3028		2899		3153		2735		3124		26638
AzfiRT01777		AT1G12000.1		0		44.17213029		49.44813738		60.25487193		42.25288228		42.17444952		54.00733545		42.4808967		43.62304701		53.80579815		2639		2855		3614		2473		2454		3011		2532		2548		3192		25318
AzfiRT01778		AT1G64550.1		0		38.02607188		39.40715715		40.72325511		38.35880722		38.37660211		38.70746557		39.22938956		38.92410131		43.54115		2635		2639		2833		2604		2590		2503		2712		2637		2996		24149
AzfiRT01779		AT5G12430.1		1.6211E-144		17.01758494		19.98218345		18.11572089		16.41460068		15.4894127		15.75750507		18.28159376		19.97028375		17.13129748		2634		2989		2815		2489		2335		2276		2823		3022		2633		24016
AzfiRT01780		AT3G06060.1		1.9297E-99		27.95308173		27.33830724		25.64873238		26.37108617		26.24176503		24.09139386		28.29629093		28.46087022		26.82128117		2626		2482		2419		2427		2401		2112		2652		2614		2502		22235
AzfiRT01781		not available				44.13829		34.01923183		32.26246615		40.74812831		31.40928715		32.43900586		24.95151156		36.22371071		40.13373485		2626		1956		1927		2375		1820		1801		1481		2107		2371		18464
AzfiRT01782		AT4G19180.1		1.4163E-137		33.79397519		32.29069993		33.00757212		33.6413339		32.76818674		31.5921001		37.9641483		33.92059418		29.52094426		2625		2424		2574		2560		2479		2290		2942		2576		2277		22747
AzfiRT01783		AT2G19390.1		1.36987		141.3648447		149.0096704		86.85937746		165.2044461		132.4747736		99.04676503		121.1155088		148.8382357		134.7649922		2623		2672		1618		3003		2394		1715		2242		2700		2483		21450
AzfiRT01784		AT2G26780.1		0		18.27697992		18.94813086		19.864189		17.38323554		15.73248345		20.53392065		20.70166914		19.46415093		21.61295264		2623		2628		2862		2444		2199		2750		2964		2731		3080		24281
AzfiRT01785		AT5G27600.1		0		36.62889819		38.04625575		35.27477048		40.56922464		34.48192803		36.40724193		36.43505922		38.35140673		38.44926485		2622		2632		2535		2845		2404		2432		2602		2684		2733		23489
AzfiRT01786		AT5G13160.1		4.8698E-169		37.98445599		33.46202698		34.64049324		43.03993374		35.12591781		34.54488794		43.71874478		37.59010241		34.39389464		2617		2228		2396		2905		2357		2221		3005		2532		2353		22614
AzfiRT01787		AT5G10580.1		3.4958E-47		45.23514321		32.01548964		24.03547617		43.65110191		42.61184288		30.89593442		48.37363024		36.86259676		21.58495627		2617		1790		1396		2474		2401		1668		2792		2085		1240		18463
AzfiRT01788		AT1G53345.1		2.80766E-91		26.31391992		24.82396		23.49555571		25.00172901		29.42430193		23.35822093		26.12379348		23.81806212		24.24084467		2616		2385		2345		2435		2849		2167		2591		2315		2393		22096
AzfiRT01789		AT5G50920.1		0		64.71448743		71.62554999		72.42607402		77.10124823		83.09535796		74.3091139		88.29231335		71.18105119		61.48175356		2614		2796		2937		3051		3269		2801		3558		2811		2466		26303
AzfiRT01790		AT3G27090.1		3.55254E-29		28.4025195		28.0387464		28.49710932		28.45914642		26.82803769		31.07729292		29.84322903		27.07071477		30.27926121		2611		2491		2630		2563		2402		2666		2737		2433		2764		23297
AzfiRT01791		AT5G04590.1		0		36.97629872		36.28290699		38.69344853		37.71498271		33.63241921		38.13661081		40.11527207		38.429208		37.4371788		2611		2476		2743		2609		2313		2513		2826		2653		2625		23369
AzfiRT01792		AT5G62740.1		1.96164E-97		133.8975919		119.3942146		120.8070015		159.2386083		152.0649045		137.274974		179.2930234		142.3060315		126.0639512		2611		2250		2365		3042		2888		2498		3488		2713		2441		24296
AzfiRT01793		AT4G02830.2		1.31675E-08		105.9142389		89.00360319		99.31007832		106.0816626		100.1163096		103.0967239		111.4147217		96.3701127		102.4908442		2608		2118		2455		2559		2401		2369		2737		2320		2506		22073
AzfiRT01794		AT2G28260.1		0		37.87949609		37.99251102		38.39709484		33.97727404		38.04219146		36.57302775		42.89321575		41.2572606		38.90827702		2606		2526		2652		2290		2549		2348		2944		2775		2658		23348
AzfiRT01795		AT1G74310.1		0		28.20427689		23.59179361		17.26191754		22.59842387		18.88328664		15.29756973		17.38146353		21.6141857		12.74013628		2604		2105		1600		2044		1698		1318		1601		1951		1168		16089
AzfiRT01796		AT4G26840.1		8.46518E-45		121.6907798		143.4310158		144.5906386		150.558798		154.418908		137.8183791		127.7410193		134.1772208		134.3205678		2603		2965		3105		3155		3217		2751		2726		2806		2853		26181
AzfiRT01797		AT1G15210.1		6.8545E-97		19.95299758		15.96300827		15.76384264		21.54961404		16.46190131		18.67708804		21.78388782		17.68598811		16.23121727		2601		2011		2063		2752		2090		2272		2833		2254		2101		20977
AzfiRT01798		AT3G07810.2		1.80592E-90		32.93429588		37.0540526		38.31906398		35.9712417		35.57118027		36.52765346		34.37037816		34.29545709		36.76429587		2600		2827		3037		2782		2735		2691		2707		2647		2882		24908
AzfiRT01799		AT3G23640.2		0		24.58086332		29.38874596		28.99709778		22.99618949		20.35391894		24.89156806		26.07969226		23.43001736		23.12580056		2599		3003		3078		2382		2096		2456		2751		2422		2428		23215
AzfiRT01800		AT4G02620.1		2.74594E-63		155.2051185		165.0490484		170.1876304		190.0148798		187.2662903		172.8477373		178.5047959		168.0989895		180.7274257		2598		2670		2860		3116		3053		2700		2981		2751		3004		25733
AzfiRT01801		AT3G61600.1		0		47.52518871		44.55625675		47.63063543		48.66120925		47.23708438		49.02582949		45.52759375		43.14499762		49.37212901		2597		2353		2613		2605		2514		2500		2482		2305		2679		22648
AzfiRT01802		AT5G18410.2		0		23.50581711		26.7764149		28.66084538		22.0073844		20.78908128		28.51568279		22.80813087		24.40374219		32.1306688		2597		2859		3179		2382		2237		2940		2514		2636		3525		24869
AzfiRT01803		AT1G60780.1		0		49.59211796		63.08586673		63.45162408		51.16802345		57.84805088		60.00605803		55.24695505		52.99313283		66.05727342		2594		3189		3332		2622		2947		2929		2883		2710		3431		26637
AzfiRT01804		AT5G06140.1		0		53.60000972		62.82046815		62.4084438		62.0555523		66.81330964		62.37751129		60.10783703		59.28543082		70.5074145		2593		2937		3031		2941		3148		2816		2901		2804		3387		26558
AzfiRT01805		AT1G09000.1		1.40408E-68		21.64252001		18.49084885		18.38184581		19.61254258		17.550972		18.52330387		19.38440007		20.04522904		18.9711698		2593		2141		2211		2302		2048		2071		2317		2348		2257		20288
AzfiRT01806		AT3G22630.1		9.7919E-100		78.56218455		83.76881243		84.2901905		86.96602497		94.1027518		86.97947649		91.22880425		78.18724385		81.52761343		2593		2672		2793		2812		3025		2679		3004		2523		2672		24773
AzfiRT01807		AT1G55325.1		0		14.34436528		14.52786101		15.19219818		13.93037091		11.19950616		15.01561351		15.03823531		13.71536507		15.8612889		2592		2537		2756		2466		1971		2532		2711		2423		2846		22834
AzfiRT01808		AT4G19640.1		8.2606E-104		66.05682216		69.27552984		69.35328382		68.02665499		78.84445246		69.9942607		60.53915356		61.09844705		72.7367814		2591		2626		2731		2614		3012		2562		2369		2343		2833		23681
AzfiRT01809		AT5G67510.1		2.3626E-51		109.0802184		173.1176383		219.9056228		109.7546042		143.2075555		155.1020362		104.5685071		119.7532184		188.9637335		2591		3974		5244		2554		3313		3438		2478		2781		4457		30830
AzfiRT01810		AT5G62530.1		0		44.86488728		47.82197548		51.36658775		43.3207703		44.10871519		48.72694303		44.69267807		42.08022469		52.14227467		2590		2668		2977		2450		2480		2625		2574		2375		2989		23728
AzfiRT01811		AT5G04885.1		0		44.27875175		47.35820289		46.2534146		43.17128294		41.77284286		44.33111272		37.38326166		40.93087856		46.26352211		2587		2674		2713		2471		2377		2417		2179		2338		2684		22440
AzfiRT01812		AT1G20780.1		0		24.61793795		19.79184002		18.6067537		22.040072		20.94816254		19.26283672		26.88879497		24.18740387		18.88857128		2587		2010		1963		2269		2144		1889		2819		2485		1971		20137
AzfiRT01813		not available				241.3243338		203.5711065		240.750482		228.2422239		313.4848827		282.8942785		221.5086895		275.9374173		142.1349419		2587		2109		2591		2397		3273		2830		2369		2892		1513		22561
AzfiRT01814		AT5G53500.1		1.99867		130.1258857		186.9237551		157.0830175		133.2380963		149.9334368		120.8398217		166.4952018		176.9492269		130.3356984		2586		3590		3134		2594		2902		2241		3301		3438		2572		26358
AzfiRT01815		AT1G63220.1		8.77634E-19		52.89723642		54.73534421		60.05108218		60.47310523		57.023803		59.79974977		58.19259445		57.60214864		61.43473355		2584		2584		2945		2894		2713		2726		2836		2751		2980		25013
AzfiRT01816		AT5G10470.2		0		21.21073343		17.30171189		18.53573287		21.50022959		15.06942221		19.74752004		18.30687481		17.6735135		19.26915593		2584		2037		2267		2566		1788		2245		2225		2105		2331		20148
AzfiRT01817		AT5G54870.1		8.94963E-87		113.4172187		109.0015304		107.2892248		116.8021357		109.7816307		111.7547423		132.2062479		113.6731263		110.7264701		2584		2400		2454		2607		2436		2376		3005		2532		2505		22899
AzfiRT01818		AT3G43790.1		6.46197E-77		71.37454787		72.996939		87.33415072		58.04804577		71.07102913		74.61953634		52.56978391		60.34266166		89.07624052		2583		2553		3173		2058		2505		2520		1898		2135		3201		22626
AzfiRT01819		AT2G39630.1		1.5157E-132		54.72312176		65.44075716		65.8875654		59.03933148		67.56816754		67.22632626		65.36769068		62.62817948		65.71757908		2582		2984		3121		2729		3105		2960		3077		2889		3079		26526
AzfiRT01820		AT1G79230.1		4.5556E-131		52.7756797		54.0385108		57.19056694		50.15743625		53.24317858		50.75007315		54.41600918		54.50373292		51.95462196		2582		2555		2809		2404		2537		2317		2656		2607		2524		22991
AzfiRT01821		AT1G15810.1		4.35168E-22		52.5211907		52.82959238		57.36445476		52.71795969		54.1143963		56.95800515		53.44060616		49.1191019		55.1268149		2580		2508		2829		2537		2589		2611		2619		2359		2689		23321
AzfiRT01822		AT5G62560.1		3.36378E-61		40.15847914		40.13658883		41.69110621		40.65847695		42.27164391		41.16572304		51.67362141		46.80718258		36.91524063		2580		2492		2689		2559		2645		2468		3312		2940		2355		24040
AzfiRT01823		AT3G20570.1		1.61214E-21		110.8544826		93.34922154		81.4659121		98.71498207		94.79126104		79.48633765		118.0116303		100.2796507		76.51809285		2578		2098		1902		2249		2147		1725		2738		2280		1767		19484
AzfiRT01824		AT3G05710.2		7.7863E-103		40.90356735		47.76128909		48.2216062		41.72028533		42.73122714		46.060481		40.26798818		45.24716315		49.64842319		2577		2908		3050		2575		2622		2708		2531		2787		3106		24864
AzfiRT01825		AT1G08960.1		9.477E-119		37.64852329		31.20168809		32.02938764		33.31501135		30.43557316		30.40295486		39.33331552		33.1438297		30.64644044		2577		2064		2201		2234		2029		1942		2686		2218		2083		20034
AzfiRT01826		AT3G23980.1		1.49401E-68		28.00236111		34.03513868		33.20707735		26.82006332		27.36803972		28.55181628		32.4576832		29.50885633		32.87285338		2577		3027		3068		2418		2453		2452		2980		2655		3004		24634
AzfiRT01827		AT5G26360.1		0		43.27978727		61.07342541		68.51444787		40.50815108		50.16485611		57.5052124		43.81951543		46.58824981		65.27677999		2576		3513		4094		2362		2908		3194		2602		2711		3858		27818
AzfiRT01828		AT5G62000.3		8.6482E-132		32.77014584		28.28373414		25.38802808		30.27952247		25.2678096		24.88443056		27.8704182		28.27074637		26.43721687		2574		2147		2002		2330		1933		1824		2184		2171		2062		19227
AzfiRT01829		AT4G16180.2		0		32.2895852		34.22937139		37.59855692		32.88305902		30.35843754		35.50220816		34.61634054		33.83542785		35.8907388		2574		2637		3009		2568		2357		2641		2753		2637		2841		24017
AzfiRT01830		AT5G18280.1		7.9733E-156		50.85411331		55.93305068		59.76644181		54.47100611		55.43998262		57.03588393		58.77632931		52.88455882		60.36571671		2574		2736		3037		2701		2733		2694		2968		2617		3034		25094
AzfiRT01831		AT3G03380.1		0		27.93955739		33.1784689		31.47373254		26.97945758		27.01528197		27.71839396		35.22969177		28.59989622		32.41103636		2574		2954		2911		2435		2424		2383		3238		2576		2965		24460
AzfiRT01832		AT3G27560.1		8.5554E-141		38.9341044		37.60956205		35.857492		36.59137528		37.31894141		39.61383709		43.42429444		37.37792233		42.28736569		2573		2402		2379		2369		2402		2443		2863		2415		2775		22621
AzfiRT01833		AT1G78280.1		0		32.13164596		33.98530154		32.15513726		32.26286975		29.53943101		31.67342898		35.84014632		33.17232242		33.00052316		2571		2628		2583		2529		2302		2365		2861		2595		2622		23056
AzfiRT01834		AT5G53940.1		9.4551E-45		93.54525344		86.02818374		80.42147733		122.5251559		115.6608931		96.03225623		96.75600962		99.6638985		93.29004869		2571		2285		2219		3299		3096		2463		2653		2678		2546		23810
AzfiRT01835		AT3G26770.1		3.90589E-65		84.86658871		101.9904112		100.053362		78.44060128		82.86658517		61.12395517		119.8075573		72.25302955		80.01437189		2571		2986		3043		2328		2445		1728		3621		2140		2407		23269
AzfiRT01836		AT5G08690.1		4.4961E-133		107.6609901		108.2786423		125.4464407		107.5850417		98.10103409		126.645997		107.9984427		106.0890755		118.9343869		2568		2496		3004		2514		2279		2819		2570		2474		2817		23541
AzfiRT01837		AT2G46210.1		4.69397E-15		59.5769703		72.06575698		69.673203		55.72224313		53.40536811		58.19931186		59.48465601		62.57504112		70.02085003		2568		3002		3015		2353		2242		2341		2558		2637		2997		23713
AzfiRT01838		AT1G56190.1		0		55.78739695		60.40197059		57.21401919		60.16212715		62.92529312		55.72960552		59.97047105		60.52927743		57.05694325		2567		2686		2643		2712		2820		2393		2753		2723		2607		23904
AzfiRT01839		AT3G08710.2		4.31804E-32		126.0712396		135.3853198		142.7615447		148.3553619		165.0221786		151.3730142		139.6206062		149.3113156		174.4302465		2565		2662		2916		2957		3270		2874		2834		2970		3524		26572
AzfiRT01840		AT5G46630.1		0		51.24110574		63.07571488		63.7257463		54.91700619		57.64118495		56.36685139		55.57004853		56.09230846		64.10622255		2563		3049		3200		2691		2808		2631		2773		2743		3184		25642
AzfiRT01841		AT5G58060.1		2.4709E-104		61.66718351		66.37438694		66.50641839		63.21750027		66.89906954		61.13221091		63.93464453		62.53422785		65.1558704		2563		2666		2775		2574		2708		2371		2651		2541		2689		23538
AzfiRT01842		AT2G21160.2		1.18911E-20		197.7075978		216.3955847		247.3576459		192.5168312		206.2454195		220.4638668		199.1785136		189.436253		218.3774523		2562		2710		3218		2444		2603		2666		2575		2400		2810		23988
AzfiRT01843		AT5G19780.1		2.6467E-147		96.59048152		90.15121886		91.0651974		91.89681099		92.97856148		92.83650648		109.2933817		96.63625744		87.92917312		2561		2310		2424		2387		2401		2297		2891		2505		2315		22091
AzfiRT01844		AT4G03550.1		0		15.93023497		13.94683102		15.84302586		16.750031		14.61854491		16.73076961		21.45663822		17.61797224		13.197687		2560		2166		2556		2637		2288		2509		3440		2768		2106		23030
AzfiRT01845		AT3G06650.1		0		39.06081523		50.08058424		50.74728614		39.31098785		43.95971969		36.59270052		47.71741972		43.44884019		52.4438863		2560		3172		3339		2524		2806		2238		3120		2784		3413		25956
AzfiRT01846		AT1G49970.1		4.4102E-149		61.86713346		62.51594991		57.36229656		66.26089035		67.66770847		67.56633102		61.26152413		62.26629905		65.3719198		2559		2499		2382		2685		2726		2608		2528		2518		2685		23190
AzfiRT01847		AT5G41761.1		5.21799E-14		48.26508573		47.87188576		45.89498144		39.24792057		48.43223602		46.68433746		38.25643746		38.9417865		44.27199406		2557		2451		2441		2037		2499		2308		2022		2017		2329		20661
AzfiRT01848		AT5G64080.2		7.96723E-06		135.9317823		153.6421748		172.0035917		133.1079199		158.6252095		148.8560107		142.6485267		151.166768		153.5483295		2556		2792		3247		2452		2905		2612		2676		2779		2867		24886
AzfiRT01849		AT2G26250.1		0		38.86703004		40.17040327		42.31964086		43.69403727		40.4845143		36.32148668		51.70081269		39.89472679		33.64401396		2556		2553		2794		2815		2593		2229		3392		2565		2197		23694
AzfiRT01850		AT3G53180.1		0		36.55666272		35.08801934		33.50605768		35.32927903		35.02255278		34.68177204		39.53970486		37.1135507		39.59584422		2555		2370		2351		2419		2384		2262		2757		2536		2748		22382
AzfiRT01851		AT3G16640.1		1.7656E-40		141.8287529		170.7760902		210.0842123		141.9387528		154.0046682		177.3342802		140.3813754		149.4417204		204.6270493		2554		2972		3798		2504		2701		2980		2522		2631		3659		26321
AzfiRT01852		AT3G12390.1		2.24007E-58		131.7635583		157.5438252		209.3890541		130.5476537		150.1263702		170.8976223		110.3976769		129.7579565		195.3253074		2553		2950		4073		2478		2833		3090		2134		2458		3758		26327
AzfiRT01853		AT3G62360.1		0		30.75647684		38.47210541		40.4317988		45.08718939		38.79353632		33.57857832		47.23388768		37.38831947		37.50348583		2552		3085		3368		3665		3135		2600		3910		3033		3090		28438
[truncated: 34,238 more rows]

## Sheet: Table S3
Table S3 Oligonucleotides used for qRT-PCR
[truncated: 8 more rows]

[truncated: 3 more sheets: Table S4, Table S5, Table S6]
